# Supplementary material for: Cognitive flexibility, impulsivity, and compulsivity in problematic consumption behaviours
Source: PLoS One. 2026 Jul 23;21(7):e0354596. doi: 10.1371/journal.pone.0354596 (PMC13395419; doi:10.1371/journal.pone.0354596)
Supplement: S1 Table — Results from the Pairwise Contrasts from Post Hoc Analyses. (ODT) [file pone.0354596.s001.odt]

Supplementary Materials
Table S1

variable
contrast
estimate
SE
df
lower.CL
upper.CL
p.value
d
Compulsivity_GRAC
control - buyers
-23.097
2.189
597.000
-29.263
-16.930
0.000
-1.515
Compulsivity_GRAC
control - gamblers
-9.379
2.036
597.000
-15.116
-3.643
0.000
-0.615
Compulsivity_GRAC
control - gamers
-1.964
1.834
597.000
-7.131
3.204
0.570
-0.129
Compulsivity_GRAC
control - porno
-9.115
1.812
597.000
-14.219
-4.010
0.000
-0.598
Compulsivity_GRAC
buyers - gamblers
13.717
2.373
597.000
7.032
20.403
0.000
0.900
Compulsivity_GRAC
buyers - gamers
21.133
2.205
597.000
14.921
27.345
0.000
1.386
Compulsivity_GRAC
buyers - porno
13.982
2.188
597.000
7.818
20.146
0.000
0.917
Compulsivity_GRAC
gamblers - gamers
7.416
2.080
597.000
1.556
13.275
0.001
0.487
Compulsivity_GRAC
gamblers - porno
0.265
2.050
597.000
-5.512
6.041
0.897
0.017
Compulsivity_GRAC
gamers - porno
-7.151
1.827
597.000
-12.299
-2.003
0.000
-0.469
negative urgency
control - buyers
-0.269
0.113
597.000
-0.586
0.049
0.139
-0.343
negative urgency
control - gamblers
0.071
0.105
597.000
-0.225
0.366
1.000
0.090
negative urgency
control - gamers
0.162
0.094
597.000
-0.104
0.428
0.495
0.207
negative urgency
control - porno
-0.001
0.093
597.000
-0.264
0.261
1.000
-0.002
negative urgency
buyers - gamblers
0.339
0.122
597.000
-0.005
0.683
0.051
0.433
negative urgency
buyers - gamers
0.431
0.113
597.000
0.111
0.751
0.002
0.550
negative urgency
buyers - porno
0.268
0.113
597.000
-0.050
0.585
0.139
0.341
negative urgency
gamblers - gamers
0.092
0.107
597.000
-0.210
0.393
1.000
0.117
negative urgency
gamblers - porno
-0.072
0.106
597.000
-0.369
0.226
1.000
-0.091
negative urgency
gamers - porno
-0.164
0.094
597.000
-0.429
0.101
0.495
-0.209
positive urgency
control - buyers
0.050
0.089
597.000
-0.200
0.299
1.000
0.080
positive urgency
control - gamblers
0.024
0.082
597.000
-0.208
0.256
1.000
0.039
positive urgency
control - gamers
0.136
0.074
597.000
-0.074
0.345
0.614
0.220
positive urgency
control - porno
-0.070
0.073
597.000
-0.277
0.137
1.000
-0.113
positive urgency
buyers - gamblers
-0.026
0.096
597.000
-0.296
0.245
1.000
-0.041
positive urgency
buyers - gamers
0.086
0.089
597.000
-0.165
0.338
1.000
0.140
positive urgency
buyers - porno
-0.120
0.089
597.000
-0.369
0.130
1.000
-0.194
positive urgency
gamblers - gamers
0.112
0.084
597.000
-0.126
0.349
1.000
0.181
positive urgency
gamblers - porno
-0.094
0.083
597.000
-0.328
0.140
1.000
-0.152
positive urgency
gamers - porno
-0.206
0.074
597.000
-0.414
0.003
0.056
-0.333
sensation seeking
control - buyers
0.241
0.110
597.000
-0.069
0.550
0.259
0.315
sensation seeking
control - gamblers
0.059
0.102
597.000
-0.229
0.347
1.000
0.077
sensation seeking
control - gamers
0.233
0.092
597.000
-0.026
0.493
0.115
0.305
sensation seeking
control - porno
0.036
0.091
597.000
-0.220
0.292
1.000
0.047
sensation seeking
buyers - gamblers
-0.181
0.119
597.000
-0.517
0.154
0.639
-0.237
sensation seeking
buyers - gamers
-0.007
0.111
597.000
-0.319
0.304
1.000
-0.010
sensation seeking
buyers - porno
-0.205
0.110
597.000
-0.514
0.104
0.436
-0.268
sensation seeking
gamblers - gamers
0.174
0.104
597.000
-0.120
0.468
0.574
0.228
sensation seeking
gamblers - porno
-0.023
0.103
597.000
-0.313
0.266
1.000
-0.031
sensation seeking
gamers - porno
-0.198
0.092
597.000
-0.456
0.061
0.259
-0.258
lack of premeditation
control - buyers
-0.351
0.094
597.000
-0.615
-0.086
0.002
-0.537
lack of premeditation
control - gamblers
0.089
0.087
597.000
-0.157
0.335
1.000
0.136
lack of premeditation
control - gamers
0.000
0.079
597.000
-0.221
0.222
1.000
0.000
lack of premeditation
control - porno
0.031
0.078
597.000
-0.188
0.250
1.000
0.047
lack of premeditation
buyers - gamblers
0.440
0.102
597.000
0.153
0.726
0.000
0.673
lack of premeditation
buyers - gamers
0.351
0.094
597.000
0.085
0.617
0.002
0.537
lack of premeditation
buyers - porno
0.381
0.094
597.000
0.117
0.646
0.000
0.584
lack of premeditation
gamblers - gamers
-0.089
0.089
597.000
-0.340
0.162
1.000
-0.136
lack of premeditation
gamblers - porno
-0.058
0.088
597.000
-0.306
0.189
1.000
-0.089
lack of premeditation
gamers - porno
0.031
0.078
597.000
-0.190
0.251
1.000
0.047
lack of perseverance
control - buyers
-0.324
0.094
597.000
-0.588
-0.060
0.005
-0.497
lack of perseverance
control - gamblers
0.080
0.087
597.000
-0.165
0.326
1.000
0.123
lack of perseverance
control - gamers
-0.022
0.079
597.000
-0.243
0.199
1.000
-0.033
lack of perseverance
control - porno
0.029
0.078
597.000
-0.189
0.248
1.000
0.045
lack of perseverance
buyers - gamblers
0.405
0.102
597.000
0.119
0.691
0.001
0.620
lack of perseverance
buyers - gamers
0.302
0.094
597.000
0.036
0.568
0.010
0.463
lack of perseverance
buyers - porno
0.354
0.094
597.000
0.090
0.617
0.002
0.542
lack of perseverance
gamblers - gamers
-0.102
0.089
597.000
-0.353
0.148
1.000
-0.157
lack of perseverance
gamblers - porno
-0.051
0.088
597.000
-0.298
0.196
1.000
-0.078
lack of perseverance
gamers - porno
0.051
0.078
597.000
-0.169
0.272
1.000
0.079
PRLT_GLOBAL
control - buyers
2.982
1.534
597.000
-1.339
7.303
0.366
0.279
PRLT_GLOBAL
control - gamblers
1.219
1.427
597.000
-2.801
5.239
1.000
0.114
PRLT_GLOBAL
control - gamers
-1.793
1.285
597.000
-5.414
1.829
0.818
-0.168
PRLT_GLOBAL
control - porno
-1.452
1.269
597.000
-5.029
2.124
1.000
-0.136
PRLT_GLOBAL
buyers - gamblers
-1.763
1.663
597.000
-6.447
2.922
1.000
-0.165
PRLT_GLOBAL
buyers - gamers
-4.775
1.545
597.000
-9.128
-0.422
0.021
-0.447
PRLT_GLOBAL
buyers - porno
-4.434
1.533
597.000
-8.753
-0.115
0.036
-0.415
PRLT_GLOBAL
gamblers - gamers
-3.012
1.457
597.000
-7.118
1.094
0.314
-0.282
PRLT_GLOBAL
gamblers - porno
-2.671
1.437
597.000
-6.719
1.377
0.381
-0.250
PRLT_GLOBAL
gamers - porno
0.340
1.280
597.000
-3.267
3.948
1.000
0.032
