# Supplementary material for: Cognitive flexibility, impulsivity, and compulsivity in problematic consumption behaviours
Source: PLoS One. 2026 Jul 23;21(7):e0354596. doi: 10.1371/journal.pone.0354596 (PMC13395419; doi:10.1371/journal.pone.0354596)
Supplement: S1 File — (CSV) [file pone.0354596.s002.csv]

group	age	sex	GRAC	Total_IGD	Total_GD	Total PPCS	Total PBS	neg_urg	pos_urg	sen_seek	lack_prem	lack_pers	PRLT_ph1	PRLT_ph2	PRLT_ph3	PRLT_ph4	PRLT_GLOBAL	PRLT_INFLEX	PRLT_global_std	PRLT_inflex_std	PRLT_global_std_clean	PRLT_inflex_std_clean	GRAC_1	GRAC_2	GRAC_3	GRAC_4	GRAC_5	GRAC_6	GRAC_7	GRAC_8	GRAC_9	GRAC_10	GRAC_11	GRAC_12	GRAC_13	GRAC_14	GRAC_15	GRAC_16	GRAC_17	GRAC_18	IGD_DSM5_1	IGD_DSM5_2	IGD_DSM5_3	IGD_DSM5_4	IGD_DSM5_5	IGD_DSM5_6	IGD_DSM5_7	IGD_DSM5_8	IGD_DSM5_9
control		male	37	2				2.75	3.5	2.5	1.5	2	20	18	25	19	82	8	-0.818300093	-0.170437232	-0.818300093	-0.170437232	3	3	2	2	2	4	3	2	1	5	2	1	2	1	1	1	1	1	1	0	0	0	0	0	0	1	0
control	23	male	29	3				1.75	2.5	3	2	1.75	32	30	28	28	118	2	1.595260052	-0.629847612	1.595260052	-0.629847612	1	1	2	1	1	3	1	4	1	3	1	1	2	2	2	1	1	1	1	0	1	0	0	1	0	0	0
control	19	male	47	5				3.5	3.5	2.25	3.5	3.25	29	28	27	18	102	10	0.522566654	-0.017300439	0.522566654	-0.017300439	4	3	3	3	4	2	5	4	2	5	1	2	2	1	1	1	1	3	0	1	1	0	0	1	1	1	0
control	23	male	22	1				1.5	2.25	2.75	1.75	2.75	38	25	23	23	109	13	0.991870016	0.21240475	0.991870016	0.21240475	3	3	1	1	1	1	1	1	1	1	1	1	1	1	1	1	1	1	0	0	0	0	0	0	0	1	0
control	19	male	21	1				1.75	2	3	1.25	1	17	22	23	19	81	-1	-0.88534343	-0.859552801	-0.88534343	-0.859552801	1	2	1	3	1	1	1	1	1	1	1	1	1	1	1	1	1	1	0	0	0	0	0	0	0	1	0
control	26	male	26	4				3.75	3.75	3.75	3	1.75	20	27	21	28	96	-14	0.12030663	-1.854941956	0.12030663	-1.854941956	3	1	3	2	1	1	1	1	1	1	1	2	3	1	1	1	1	1	0	0	0	0	1	1	0	1	1
control	18	male	48	4				3	2	3	1.25	2	29	27	26	20	102	8	0.522566654	-0.170437232	0.522566654	-0.170437232	3	1	2	4	1	5	5	2	2	2	1	5	3	1	1	2	3	5	1	0	0	1	0	1	0	1	0
control	19	male	74	8				2.25	3	4	1.75	2	17	19	21	17	74	2	-1.354646792	-0.629847612	-1.354646792	-0.629847612	5	5	3	1	5	5	5	5	3	5	4	5	3	5	3	5	4	3	1	1	1	0	1	1	1	1	1
control	22	male	21	1				2	2	3	2	1.25	38	17	20	16	91	25	-0.214910057	1.131225508	-0.214910057	1.131225508	4	1	1	1	1	1	1	1	1	1	1	1	1	1	1	1	1	1	0	0	0	0	0	0	0	1	0
control	40	male	18	1				3.75	3.75	3.25	1.75	2	37	27	32	22	118	20	1.595260052	0.748383526	1.595260052	0.748383526	1	1	1	1	1	1	1	1	1	1	1	1	1	1	1	1	1	1	0	0	0	0	0	0	0	0	1
control	22	male	44	2				3.25	3	2.75	2	1.5	25	25	31	23	104	8	0.656653329	-0.170437232	0.656653329	-0.170437232	2	3	3	3	3	1	4	3	3	3	3	1	1	2	3	3	1	2	0	1	0	1	0	0	0	0	0
control	26	male	45	6				4	4	4	1.75	2.5	33	33	32	26	124	6	1.997520076	-0.323574025	1.997520076	-0.323574025	2	3	2	2	1	2	4	3	3	3	1	3	4	4	2	2	1	3	1	0	1	1	0	1	0	1	1
control	19	female	23	1				2.25	2.5	2.25	1.75	2.75	22	17	22	21	82	6	-0.818300093	-0.323574025	-0.818300093	-0.323574025	1	1	2	1	1	2	2	1	2	1	1	1	2	1	1	1	1	1	0	0	0	0	0	0	0	1	0
control	22	male	36	1				3.25	3.5	3.75	2	2	25	28	21	20	94	-2	-0.013780045	-0.936121198	-0.013780045	-0.936121198	2	2	1	1	3	2	2	2	2	2	2	3	2	2	2	2	2	2	0	0	0	0	0	1	0	0	0
control	21	male	20	0				3.5	2.75	3	3.75	3.25	38	23	26	23	110	18	1.058913353	0.595246733	1.058913353	0.595246733	1	1	1	1	1	1	2	1	2	1	1	1	1	1	1	1	1	1	0	0	0	0	0	0	0	0	0
control	22	male	18	0				1.75	2.25	2.5	2	1.25	33	28	22	22	105	5	0.723696666	-0.400142422	0.723696666	-0.400142422	1	1	1	1	1	1	1	1	1	1	1	1	1	1	1	1	1	1	0	0	0	0	0	0	0	0	0
control	21	male	31	2				3	4	3	2.5	3.25	29	26	17	23	95	-3	0.053263293	-1.012689594	0.053263293	-1.012689594	2	1	1	1	3	2	2	2	3	2	1	1	4	1	1	1	1	2	0	0	0	0	0	0	1	0	1
control	18	male	20	1				2.25	3	4	2	1.75	18	29	21	19	87	-9	-0.483083406	-1.472099973	-0.483083406	-1.472099973	1	1	1	1	1	1	1	1	1	1	1	1	2	2	1	1	1	1	0	0	0	0	0	1	0	0	0
control	21	male	19	0				1.5	2	1.5	1.5	1.5	31	34	28	28	121	-3	1.796390064	-1.012689594	1.796390064	-1.012689594	1	1	1	1	1	1	1	1	1	2	1	1	1	1	1	1	1	1	0	0	0	0	0	0	0	0	0
control	20	male	24	0				1.75	2.5	3	1.75	2.5	38	24	19	21	102	12	0.522566654	0.135836354	0.522566654	0.135836354	3	1	1	1	1	1	1	1	1	3	1	1	2	1	1	1	1	2	0	0	0	0	0	0	0	0	0
control	20	male	21	0				2.5	2.75	3	1.25	1.75	26	27	17	20	90	-4	-0.281953394	-1.089257991	-0.281953394	-1.089257991	1	1	1	1	2	1	1	1	1	1	1	1	3	1	1	1	1	1	0	0	0	0	0	0	0	0	0
control	22	male	27	3				1.25	1.75	2	1	1.25	40	18	23	16	97	29	0.187349968	1.437499094	0.187349968	1.437499094	2	2	1	1	1	3	1	1	1	1	1	2	2	1	1	2	2	2	0	0	1	0	1	0	0	1	0
control	22	male	24	0				1	2	3.25	1.25	1.25	36	20	23	15	94	24	-0.013780045	1.054657112	-0.013780045	1.054657112	5	1	1	1	1	1	2	1	1	2	1	1	1	1	1	1	1	1	0	0	0	0	0	0	0	0	0
control	22	female	20	1				2.75	2.5	2.25	2	2.25	34	25	25	27	111	7	1.125956691	-0.247005629	1.125956691	-0.247005629	1	1	1	1	2	1	2	1	1	1	1	1	1	1	1	1	1	1	0	0	0	0	1	0	0	0	0
control	22	male	20	0				1.5	2.5	3	1	1.75	33	24	17	27	101	-1	0.455523317	-0.859552801	0.455523317	-0.859552801	1	2	1	1	1	1	2	1	1	1	1	1	1	1	1	1	1	1	0	0	0	0	0	0	0	0	0
control	20	male	18	0				1.25	2.75	3.25	2	1.25	29	19	30	16	94	24	-0.013780045	1.054657112	-0.013780045	1.054657112	1	1	1	1	1	1	1	1	1	1	1	1	1	1	1	1	1	1	0	0	0	0	0	0	0	0	0
control	22	male	29	4				2.75	3	2.75	1.25	1.75	33	26	24	19	102	12	0.522566654	0.135836354	0.522566654	0.135836354	2	1	2	2	1	1	2	2	1	2	1	3	2	1	1	1	1	3	0	0	0	1	0	1	0	1	1
control	34	male	18	0				2.75	3.75	3.25	2	2.5	39	26	16	17	98	12	0.254393305	0.135836354	0.254393305	0.135836354	1	1	1	1	1	1	1	1	1	1	1	1	1	1	1	1	1	1	0	0	0	0	0	0	0	0	0
control	22	male	22	0				1.5	2.5	2.75	1	1.75	38	26	19	25	108	6	0.924826678	-0.323574025	0.924826678	-0.323574025	1	1	1	1	1	2	1	2	1	2	1	1	1	2	1	1	1	1	0	0	0	0	0	0	0	0	0
control	41	male	29	4				1.25	2	3.25	1	1.5	34	10	29	23	96	30	0.12030663	1.514067491	0.12030663	1.514067491	1	1	1	1	4	4	1	2	1	2	1	1	1	3	2	1	1	1	1	0	0	1	1	0	0	1	0
control	33	male	23	0				2.5	3	2	1	1.25	31	24	16	13	84	10	-0.684213418	-0.017300439	-0.684213418	-0.017300439	3	1	1	1	1	1	1	1	1	1	1	1	1	4	1	1	1	1	0	0	0	0	0	0	0	0	0
control	20	male	21	2				2.5	3.25	3.75	2	2	29	17	26	22	94	16	-0.013780045	0.44210994	-0.013780045	0.44210994	2	1	1	1	1	1	1	2	1	1	1	1	2	1	1	1	1	1	0	0	0	0	0	1	0	1	0
control	20	male	19	0				2.5	2.5	2.25	2.5	2.5	27	20	22	24	93	5	-0.080823382	-0.400142422	-0.080823382	-0.400142422	2	1	1	1	1	1	1	1	1	1	1	1	1	1	1	1	1	1	0	0	0	0	0	0	0	0	0
control	23	male	19	0				1	2.75	4	1.25	1	37	18	20	21	96	18	0.12030663	0.595246733	0.12030663	0.595246733	1	1	1	1	1	1	1	2	1	1	1	1	1	1	1	1	1	1	0	0	0	0	0	0	0	0	0
control	23	male	36	4				3.5	3.5	4	1.25	1	34	16	20	13	83	25	-0.751256756	1.131225508	-0.751256756	1.131225508	1	3	1	2	1	4	3	2	1	3	1	2	1	4	4	1	1	1	1	0	0	0	1	0	1	1	0
control		male	53	5				2	3	2.75	1.25	2.5	32	25	23	24	104	6	0.656653329	-0.323574025	0.656653329	-0.323574025	4	2	2	4	2	3	4	3	2	5	2	2	4	3	2	2	3	4	1	0	0	1	1	1	0	0	1
control	19	male	20	0				2	2.25	4	2	2	32	28	23	27	110	0	1.058913353	-0.782984405	1.058913353	-0.782984405	3	1	1	1	1	1	1	1	1	1	1	1	1	1	1	1	1	1	0	0	0	0	0	0	0	0	0
control	19	male	44	3				2	3.25	4	2	1.75	23	23	25	27	98	-2	0.254393305	-0.936121198	0.254393305	-0.936121198	3	5	1	1	3	1	2	5	3	2	1	5	5	1	1	1	3	1	1	0	0	0	0	0	1	1	0
control	41	male	18	0				1.25	2.25	2.5	2.5	1.25	27	27	22	19	95	3	0.053263293	-0.553279215	0.053263293	-0.553279215	1	1	1	1	1	1	1	1	1	1	1	1	1	1	1	1	1	1	0	0	0	0	0	0	0	0	0
control	23	male	18	2				3	2.5	2.5	1	1	27	24	17	34	102	-14	0.522566654	-1.854941956	0.522566654	-1.854941956	1	1	1	1	1	1	1	1	1	1	1	1	2	2	1	1	1	1	0	0	0	0	0	1	0	0	0
control	22	male	20	2				2.75	3.25	3	1.75	2.25	34	20	27	22	103	19	0.589609992	0.671815129	0.589609992	0.671815129	3	1	1	1	1	1	1	1	1	1	1	1	1	1	1	1	1	1	0	0	0	1	0	0	0	1	0
control	22	male	30	3				4	4	2.25	2.25	2.75	33	23	28	21	105	17	0.723696666	0.518678336	0.723696666	0.518678336	2	1	1	2	1	2	1	1	1	5	1	3	3	1	1	1	1	2	0	0	0	0	0	1	1	0	1
control	20	male	18	0				3.75	2.25	1	3.75	4	20	13	19	17	69	9	-1.689863479	-0.093868836	-1.689863479	-0.093868836	1	1	1	1	1	1	1	1	1	1	1	1	1	1	1	1	1	1	0	0	0	0	0	0	0	0	0
control	23	male	18	1				1.5	2.75	3.75	1.25	1	29	17	21	19	86	14	-0.550126743	0.288973147	-0.550126743	0.288973147	3	3	1	1	1	1	1	1	1	1	1	1	1	1	1	1	1	1	0	0	0	0	0	0	0	1	0
control	45	female	18	0				1	1.75	1.75	1	1	34	21	22	20	97	15	0.187349968	0.365541543	0.187349968	0.365541543	1	1	1	1	1	1	1	1	1	1	1	1	1	1	1	1	1	1	0	0	0	0	0	0	0	0	0
control	20	male	59	7				1.75	2	2	3.5	2.75	27	18	29	17	91	21	-0.214910057	0.824951922	-0.214910057	0.824951922	4	4	5	3	2	2	3	4	2	4	3	3	2	4	3	4	3	4	0	1	1	1	1	1	0	1	1
control	23	male	50	7				3.25	2	1.5	2.25	3.25	32	19	30	12	93	31	-0.080823382	1.590635887	-0.080823382	1.590635887	4	2	2	3	4	4	3	2	4	2	2	4	4	1	1	2	2	4	1	0	1	1	1	1	0	1	1
control	26	male	21	1				3.5	4	2.25	1.75	2.25	38	25	31	18	112	26	1.193000028	1.207793905	1.193000028	1.207793905	1	2	1	1	2	1	2	1	1	1	1	1	1	1	1	1	1	1	0	0	1	0	0	0	0	0	0
control	22	male	39	0				1.75	2.75	2.5	3	2.75	15	20	13	18	66	-10	-1.890993491	-1.54866837	-1.890993491	-1.54866837	1	4	1	2	1	2	3	1	1	2	3	2	3	3	3	3	3	1	0	0	0	0	0	0	0	0	0
control	22	male	32	2				2	2.75	3.25	1.25	1.75	27	17	21	19	84	12	-0.684213418	0.135836354	-0.684213418	0.135836354	2	2	1	2	2	2	4	1	1	1	1	3	4	2	1	1	1	1	0	0	0	1	0	0	0	1	0
control	21	male	24	1				1.5	3.75	3.5	2	1	27	16	23	15	81	19	-0.88534343	0.671815129	-0.88534343	0.671815129	1	1	1	1	1	1	1	1	1	1	1	1	2	2	1	1	1	1	0	0	0	0	0	1	0	0	0
control	22	male	18	0				3	2.5	2.75	1.5	1.25	38	23	23	21	105	17	0.723696666	0.518678336	0.723696666	0.518678336	1	1	1	1	1	1	1	1	1	1	1	1	2	2	1	1	1	1	0	0	0	0	0	1	0	0	0
control	19	male	31	5				1.75	3.25	3.25	1.75	2.5	36	20	21	24	101	13	0.455523317	0.21240475	0.455523317	0.21240475	1	3	2	1	1	1	4	3	1	2	1	1	1	2	1	3	2	1	1	0	1	1	0	1	0	1	0
control	24	male	25	2				1.25	2.5	2.75	1.75	2.25	35	33	27	24	119	5	1.662303389	-0.400142422	1.662303389	-0.400142422	2	4	1	1	1	1	1	2	1	1	1	1	2	2	1	1	1	1	0	0	0	1	0	0	0	1	0
control	22	male	18	0				2	2.5	2.5	2	1.75	28	15	28	7	78	34	-1.086473442	1.820341077	-1.086473442	1.820341077	3	1	1	1	1	1	1	1	1	1	1	1	1	1	1	1	1	1	0	0	0	0	0	0	0	0	0
control	25	female	26	0				2.25	2.5	2.5	2	2	12	20	20	17	69	-5	-1.689863479	-1.165826387	-1.689863479	-1.165826387	2	2	2	2	1	1	1	1	2	2	1	2	2	1	1	1	1	1	0	0	0	0	0	0	0	0	0
control	18	male	19	1				2	2.75	2.75	1.5	1.75	24	22	13	25	84	-10	-0.684213418	-1.54866837	-0.684213418	-1.54866837	1	1	1	1	1	1	2	1	1	1	1	1	1	1	1	1	1	1	0	0	0	0	0	0	0	1	0
control	22	male	34	2				2.75	1.75	3	1	2	24	21	14	18	77	-1	-1.15351678	-0.859552801	-1.15351678	-0.859552801	1	1	1	1	1	2	4	1	1	3	1	4	5	3	1	1	2	1	0	0	0	1	0	0	0	1	0
control	20	male	42	3				2.5	2	2.25	1.5	2.25	32	34	29	23	118	4	1.595260052	-0.476710819	1.595260052	-0.476710819	4	2	1	1	3	4	2	3	2	4	1	2	1	1	3	1	4	3	1	0	0	0	0	1	0	1	0
control	19	male	18	0				2	2.25	1	2	1.25	40	34	28	17	119	17	1.662303389	0.518678336	1.662303389	0.518678336	1	1	1	1	1	1	1	1	1	1	1	1	1	1	1	1	1	1	0	0	0	0	0	0	0	0	0
control	21	male	22	3				1.5	2.5	1.5	1	1.25	29	19	25	11	84	24	-0.684213418	1.054657112	-0.684213418	1.054657112	1	1	1	1	1	2	1	2	1	2	1	1	1	2	1	1	1	1	0	0	0	0	0	0	0	0	0
control	22	male	20		0			2.25	2.75	2.25	1.25	1.75	20	16	15	17	68	2	-1.756906816	-0.629847612	-1.756906816	-0.629847612	1	1	1	1	1	1	1	1	1	3	1	1	1	1	1	1	1	1
control	25	male	54		0			1	1	1	4	4	19	20	22	21	82	0	-0.818300093	-0.782984405	-0.818300093	-0.782984405	3	3	3	3	3	3	3	3	3	3	3	3	3	3	3	3	3	3
control	25	female	18		0			2	2.75	2.25	2	2	33	24	24	14	95	19	0.053263293	0.671815129	0.053263293	0.671815129	1	1	1	1	1	1	1	1	1	1	1	1	1	1	1	1	1	1
control	22	male	52		8			2.75	3	2.75	1.75	2	27	21	21	24	93	3	-0.080823382	-0.553279215	-0.080823382	-0.553279215	2	3	3	3	3	1	4	3	3	3	3	1	1	2	3	3	1	2	0	1	0	1	0	0	0	0	0
control	21	male	18		0			2.25	2.25	1.75	2.5	3.25	29	28	21	20	98	2	0.254393305	-0.629847612	0.254393305	-0.629847612	1	1	1	1	1	1	1	1	1	1	1	1	1	1	1	1	1	1
control		female	20		1			1.5	3	3.25	1	1	36	27	24	18	105	15	0.723696666	0.365541543	0.723696666	0.365541543	3	1	1	1	1	1	1	1	1	1	1	1	1	1	1	1	1	1	0	0	0	0	0	0	0	0	0
control	20	male	39		3			2.25	4	3.75	1.5	1	37	18	19	10	84	28	-0.684213418	1.360930698	-0.684213418	1.360930698	1	1	1	1	4	5	4	1	1	5	1	1	1	1	2	2	3	4
control	18	male	58		6			3.25	3.5	3.25	3	2.25	30	17	19	13	79	19	-1.019430105	0.671815129	-1.019430105	0.671815129	3	4	4	2	3	4	4	2	3	4	4	3	3	4	4	3	2	2
control	40	male	34		3			2.5	2.75	3	1.25	1.25	25	21	17	31	94	-10	-0.013780045	-1.54866837	-0.013780045	-1.54866837	2	5	1	3	2	3	1	1	1	1	1	1	1	1	3	3	3	1
control		female	20		0			2.75	3.25	3.25	1.5	2.25	35	16	13	15	79	17	-1.019430105	0.518678336	-1.019430105	0.518678336	3	1	1	1	1	1	1	1	1	1	1	1	1	1	1	1	1	1	0	0	0	1	0	0	0	1	0
control	21	female	18		0			3.25	3.25	2.75	2.25	1.75	27	25	24	20	96	6	0.12030663	-0.323574025	0.12030663	-0.323574025	1	1	1	1	1	1	1	1	1	1	1	1	1	1	1	1	1	1
control	21	male	68		8			2.75	2.25	2.5	2.5	2.5	40	20	26	21	107	25	0.857783341	1.131225508	0.857783341	1.131225508	3	5	5	3	5	2	5	5	5	5	2	2	2	5	3	3	3	5
control	24	female	20		0			2.75	2.5	3	1.75	1.75	33	26	21	11	91	17	-0.214910057	0.518678336	-0.214910057	0.518678336	1	1	1	1	2	1	2	1	1	1	1	1	1	1	1	1	1	1	0	0	0	0	1	0	0	0	0
control	18	male	36			39		2.25	2.25	3	2	1.5	29	29	24	23	105	1	0.723696666	-0.706416008	0.723696666	-0.706416008	1	2	2	2	1	1	3	1	4	3	1	4	5	1	1	1	1	2
control	18	male	59			47		4	3	3.25	2.5	1	33	24	15	25	97	-1	0.187349968	-0.859552801	0.187349968	-0.859552801	4	4	4	3	3	3	3	3	4	2	2	2	4	4	4	4	3	3
control	32	male	22			23		1.25	1.75	1.75	1	1	23	19	26	22	90	8	-0.281953394	-0.170437232	-0.281953394	-0.170437232	2	1	1	1	1	2	1	1	1	1	1	2	2	1	1	1	1	1
control	23	female	18			18		2	2	2	3	3	30	28	23	18	99	7	0.321436642	-0.247005629	0.321436642	-0.247005629	1	1	1	1	1	1	1	1	1	1	1	1	1	1	1	1	1	1
control	22	female	54			53		3.5	2.75	3.5	2	1.75	33	25	31	22	111	17	1.125956691	0.518678336	1.125956691	0.518678336	3	3	3	3	3	3	3	3	3	3	3	3	3	3	3	3	3	3
control	22	male	18			27		2.5	2.75	3.75	1	2.25	30	27	25	32	114	-4	1.327086703	-1.089257991	1.327086703	-1.089257991	1	1	1	1	1	1	1	1	1	3	1	1	1	1	1	1	1	1
control	52	male	18			29		1	1.75	3.5	1	1.75	28	21	22	23	94	6	-0.013780045	-0.323574025	-0.013780045	-0.323574025	1	1	1	1	1	1	1	1	1	1	1	1	1	1	1	1	1	1	0	0	0	0	0	0	0	0	0
control	22	male	58			62		1	1.75	2.5	1	1	40	24	28	31	123	13	1.930476739	0.21240475	1.930476739	0.21240475	5	2	4	5	1	4	5	1	4	2	1	4	5	2	3	4	1	5
control	20	male	41			83		3.75	3.25	3.5	2.5	1.5	27	17	23	14	81	19	-0.88534343	0.671815129	-0.88534343	0.671815129	1	4	1	3	1	3	4	1	1	4	1	5	5	1	1	3	1	1
control	20	male	33			46		3.25	3.25	2.75	2	1.5	18	18	14	17	67	-3	-1.823950153	-1.012689594	-1.823950153	-1.012689594	4	1	1	4	1	1	2	3	4	1	1	4	1	1	1	1	1	1
control	22	female	29				16	3	3	3	2	2	34	13	27	27	101	21	0.455523317	0.824951922	0.455523317	0.824951922	1	1	1	2	1	2	2	2	2	2	2	1	2	1	2	2	1	2
control	24	male	31				35	2	2.5	2.5	2.75	3	23	19	18	28	88	-6	-0.416040069	-1.242394784	-0.416040069	-1.242394784	2	1	2	1	1	1	1	2	2	2	2	2	2	2	2	2	2	2
control	22	female	18				20	3.25	3.5	3.25	1	1.5	23	16	17	15	71	9	-1.555776804	-0.093868836	-1.555776804	-0.093868836	1	1	1	1	1	1	1	1	1	1	1	1	1	1	1	1	1	1
control	43	female	18				15	3.25	3	3.25	1.75	1.5	30	13	27	15	85	29	-0.617170081	1.437499094	-0.617170081	1.437499094	1	1	1	1	1	1	1	1	1	1	1	1	1	1	1	1	1	1
control	20	female	18				13	2	2	2	3	3	32	19	20	20	91	13	-0.214910057	0.21240475	-0.214910057	0.21240475	1	1	1	1	1	1	1	1	1	1	1	1	1	1	1	1	1	1
control	19	female	18				13	1.75	3	2.25	2.5	2.5	29	24	27	25	105	7	0.723696666	-0.247005629	0.723696666	-0.247005629	1	1	1	1	1	1	1	1	1	1	1	1	1	1	1	1	1	1
control		female	18				13	1	3.5	3	1.75	2.25	31	17	8	14	70	8	-1.622820141	-0.170437232	-1.622820141	-0.170437232	1	1	1	1	1	1	1	1	1	1	1	1	1	1	1	1	1	1
control	22	male	18				13	2.25	3	3.75	1	1.25	31	21	23	18	93	15	-0.080823382	0.365541543	-0.080823382	0.365541543	1	1	1	1	1	1	1	1	1	1	1	1	1	1	1	1	1	1
control	48	female	20				13	3	3.75	3.25	1.25	1.25	34	25	23	21	103	11	0.589609992	0.059267957	0.589609992	0.059267957	3	1	1	1	1	1	1	1	1	1	1	1	1	1	1	1	1	1
control	22	female	18				19	3.5	3.25	1.75	1.25	1.75	32	28	19	20	99	3	0.321436642	-0.553279215	0.321436642	-0.553279215	1	1	1	1	1	1	1	1	1	1	1	1	1	1	1	1	1	1
control	28	female	21				26	1.5	1.75	2.5	1	2	28	12	17	22	79	11	-1.019430105	0.059267957	-1.019430105	0.059267957	1	1	1	1	1	1	2	1	1	1	1	1	1	1	2	1	1	2
control	23	female	52				40	2	1.75	2	2	2.25	24	24	23	23	94	0	-0.013780045	-0.782984405	-0.013780045	-0.782984405	4	2	1	4	4	2	1	4	4	2	2	4	4	2	4	2	4	2
control	36	female	18				13	1.5	2	2.25	1.75	1	24	25	21	28	98	-8	0.254393305	-1.395531577	0.254393305	-1.395531577	3	3	3	3	3	3	3	3	3	3	3	3	3	3	3	3	3	3
control	20	female	20				20	1	2	1.75	1	1	37	25	26	24	112	14	1.193000028	0.288973147	1.193000028	0.288973147	1	1	1	1	1	3	1	1	1	1	1	1	1	1	1	1	1	1
control	24	female	19				17	1.5	3	3.75	1	1.5	35	26	20	17	98	12	0.254393305	0.135836354	0.254393305	0.135836354	1	1	1	1	1	1	1	1	1	2	1	1	1	1	1	1	1	1
control	18	male	23				16	1.75	3.75	3.5	2	2.5	24	15	27	21	87	15	-0.483083406	0.365541543	-0.483083406	0.365541543	2	1	1	1	1	3	1	1	1	1	1	2	1	1	2	1	1	1
control	45	female	42				36	1.5	3.25	2	1.25	1.25	26	27	18	18	89	-1	-0.348996731	-0.859552801	-0.348996731	-0.859552801	1	1	1	1	1	1	1	1	1	1	1	1	1	1	1	1	1	1
control	21	male	30				19	3.5	3.25	3.75	1.25	1.5	16	17	20	20	73	-1	-1.421690129	-0.859552801	-1.421690129	-0.859552801	1	2	2	2	3	3	2	2	2	1	1	1	2	1	2	1	1	1
control	19	male	36				25	1.75	2.75	3	1	1	20	28	25	23	96	-6	0.12030663	-1.242394784	0.12030663	-1.242394784	5	1	1	1	5	3	3	3	1	4	1	1	1	1	1	1	2	1
control	50	male	18				13	2	2.75	2.5	1	1.75	31	21	21	21	94	10	-0.013780045	-0.017300439	-0.013780045	-0.017300439	1	1	1	1	1	1	1	1	1	1	1	1	1	1	1	1	1	1
control	19	female	26				22	2.25	2.75	2.75	2.75	1.75	29	19	29	21	98	18	0.254393305	0.595246733	0.254393305	0.595246733	1	2	2	1	1	2	1	1	3	2	1	2	1	1	1	2	1	1
control		male	54				14	3.5	3.75	3.75	1	1	35	27	29	13	104	24	0.656653329	1.054657112	0.656653329	1.054657112	3	3	3	3	3	3	3	3	3	3	3	3	3	3	3	3	3	3
control	22	female	20				17	1.25	1.75	1.25	2	2	24	29	30	30	113	-5	1.260043365	-1.165826387	1.260043365	-1.165826387	1	1	1	1	1	3	1	1	1	1	1	1	1	1	1	1	1	1
control	30	female	18				17	2.75	3	3.75	1.25	1	34	27	22	21	104	8	0.656653329	-0.170437232	0.656653329	-0.170437232	1	1	1	1	1	1	1	1	1	1	1	1	1	1	1	1	1	1
control	40	female	18				17	3.25	2	2.75	3.75	3.75	35	14	13	13	75	21	-1.287603454	0.824951922	-1.287603454	0.824951922	1	1	1	1	1	1	1	1	1	1	1	1	1	1	1	1	1	1
control	26	female	20				26	2.75	2	2	1.5	2.5	33	32	27	26	118	2	1.595260052	-0.629847612	1.595260052	-0.629847612	1	1	1	1	2	2	1	1	1	1	1	1	1	1	1	1	1	1
control	20	male	21				17	2.75	2.75	3.75	2.25	2.5	30	21	26	23	100	12	0.38847998	0.135836354	0.38847998	0.135836354	1	1	1	2	1	1	1	1	1	1	1	1	2	1	1	2	1	1
control	18	female	24				13	2.25	2.25	4	2	2	34	17	28	17	96	28	0.12030663	1.360930698	0.12030663	1.360930698	1	1	1	1	1	1	1	1	1	1	1	1	1	1	1	1	1	1
control	20	male	44				30	3.5	3.5	4	1	1	32	24	22	14	92	16	-0.147866719	0.44210994	-0.147866719	0.44210994	3	3	1	3	4	3	1	1	1	3	3	3	4	1	1	3	3	3
control	30	male	32				17	2	3	3.75	1	1.25	36	25	27	28	116	10	1.461173377	-0.017300439	1.461173377	-0.017300439	1	3	3	1	1	4	1	1	2	4	2	1	1	1	1	3	1	1
control	21	male	22				27	1.75	1.5	2.5	1.25	1.25	23	21	19	27	90	-6	-0.281953394	-1.242394784	-0.281953394	-1.242394784	1	3	1	1	1	2	1	1	1	2	1	1	1	1	1	1	1	1
control	23	female	30				32	3	3	1.75	2.25	3.5	21	21	20	21	83	-1	-0.751256756	-0.859552801	-0.751256756	-0.859552801	3	2	2	2	2	2	2	2	2	3	1	1	1	1	1	1	1	1
control	30	female	47				30	2	2	2.75	1.75	1.5	33	12	24	12	81	33	-0.88534343	1.74377268	-0.88534343	1.74377268	5	4	2	1	1	2	1	2	4	3	3	1	2	3	3	3	3	4
control		male	18				13	1.75	3.25	2.5	1.25	1.75	21	24	20	18	83	-1	-0.751256756	-0.859552801	-0.751256756	-0.859552801	1	1	1	1	1	1	1	1	1	1	1	1	1	1	1	1	1	1
control	19	female	22				15	2	2.5	1.75	2.5	1	31	24	24	17	96	14	0.12030663	0.288973147	0.12030663	0.288973147	1	1	1	1	2	2	1	1	1	1	1	1	1	1	1	1	1	1
control	22	female	46				37	3	2.5	1.5	2.25	1.75	28	24	26	22	100	8	0.38847998	-0.170437232	0.38847998	-0.170437232	1	3	4	3	3	5	1	4	4	4	3	3	2	1	1	1	2	1
control	29	male	29				18	2.5	3	3.75	1.25	1.25	17	21	19	19	76	-4	-1.220560117	-1.089257991	-1.220560117	-1.089257991	3	3	2	4	1	1	1	2	1	1	1	1	2	1	1	2	1	1
control	36	female	36				28	2.25	2.25	2.25	2.25	2	31	19	18	14	82	16	-0.818300093	0.44210994	-0.818300093	0.44210994	1	2	2	2	1	1	3	1	4	3	1	4	5	1	1	1	1	2
control	45	male	49				25	3.25	3	3.75	2.25	2	25	27	25	13	90	10	-0.281953394	-0.017300439	-0.281953394	-0.017300439	2	2	2	2	3	3	3	4	3	3	3	2	3	3	1	3	4	3
control	49	female	26				14	2	2.5	3	1.75	1.25	36	25	17	21	99	7	0.321436642	-0.247005629	0.321436642	-0.247005629	2	2	2	2	2	2	2	2	1	1	1	1	1	1	1	1	1	1
control	24	female	21				18	1.75	3	2.25	2.75	3.25	32	20	20	24	96	8	0.12030663	-0.170437232	0.12030663	-0.170437232	1	2	1	1	1	1	1	1	1	2	1	1	1	1	2	1	1	1
control	25	female	23				19	1.75	2.25	1.75	2.75	1.75	32	16	18	22	88	12	-0.416040069	0.135836354	-0.416040069	0.135836354	1	1	1	1	1	4	2	2	1	1	1	1	1	1	1	1	1	1
control	32	female	19				14	1.5	2.5	4	1	1	23	31	25	29	108	-12	0.924826678	-1.701805163	0.924826678	-1.701805163	1	2	1	1	1	1	1	1	1	1	1	1	1	1	1	1	1	1
control	22	female	34				23	3.75	2.5	2.5	2	1.75	31	18	25	17	91	21	-0.214910057	0.824951922	-0.214910057	0.824951922	2	2	2	2	3	4	2	2	2	3	2	1	1	2	1	1	1	1
control	26	female	30				32	3	4	3.75	2.25	2.25	26	21	16	24	87	-3	-0.483083406	-1.012689594	-0.483083406	-1.012689594	4	2	1	2	3	1	1	2	1	2	1	2	2	1	1	1	1	2
control	18	female	19				26	3.75	2.5	2	2.25	1.5	30	19	15	22	86	4	-0.550126743	-0.476710819	-0.550126743	-0.476710819	1	1	1	1	1	1	1	2	1	1	1	1	1	1	1	1	1	1
control	22	female	18				13	1.25	2.25	2	1.5	2.25	29	28	31	19	107	13	0.857783341	0.21240475	0.857783341	0.21240475	1	1	1	1	1	1	1	1	1	1	1	1	1	1	1	1	1	1	0	0	0	0	0	0	0	0	0
control	18	female	18				18	3.75	3.25	3.5	2.75	3	22	22	25	17	86	8	-0.550126743	-0.170437232	-0.550126743	-0.170437232	1	1	1	1	1	1	1	1	1	1	1	1	1	1	1	1	1	1
control	20	male	44				19	2.75	2.75	2.75	1.75	2.5	32	26	24	28	110	2	1.058913353	-0.629847612	1.058913353	-0.629847612	3	3	2	3	2	3	2	2	2	2	2	2	2	3	3	3	3	2
control	20	female	34				20	1.25	3	2.5	1.25	1.75	31	27	24	21	103	7	0.589609992	-0.247005629	0.589609992	-0.247005629	2	4	1	1	2	1	3	3	3	3	1	1	1	1	1	2	3	1
control	25	female	41				27	3.25	2.75	2.5	2	1.5	30	21	26	19	96	16	0.12030663	0.44210994	0.12030663	0.44210994	3	2	3	2	2	4	4	4	4	3	1	1	1	1	2	1	2	1
control	21	male	32				32	2.25	2.75	3.25	2.75	2.5	28	25	28	27	108	4	0.924826678	-0.476710819	0.924826678	-0.476710819	2	1	1	3	1	2	1	1	2	2	2	3	4	2	1	1	1	2
control	41	male	45				26	3.25	3	2.75	1.5	1	35	18	27	20	100	24	0.38847998	1.054657112	0.38847998	1.054657112	4	3	2	1	1	5	5	5	4	3	1	4	4	2	1	3	3	3
control	19	female	40				32	3	2.75	2	1.25	2.5	33	20	24	24	101	13	0.455523317	0.21240475	0.455523317	0.21240475	2	3	4	2	1	3	1	3	4	2	2	2	3	1	1	2	3	1
control	22	female	70				46	3.75	2.75	3	2.25	1.5	29	15	18	16	78	16	-1.086473442	0.44210994	-1.086473442	0.44210994	4	4	4	3	4	3	4	4	4	4	4	4	4	4	4	4	4	4
control		male	20				16	3	1.75	2	2.5	3.25	31	25	28	24	108	10	0.924826678	-0.017300439	0.924826678	-0.017300439	3	1	1	1	1	1	1	1	1	3	1	1	2	1	1	1	1	2	0	0	0	0	0	0	0	0	0
control	21	male	19				14	2.25	2.5	2.25	1.75	2	28	27	20	14	89	7	-0.348996731	-0.247005629	-0.348996731	-0.247005629	1	1	1	1	2	1	1	1	1	1	1	1	1	1	1	1	1	1
control	30	female	33				30	2	2.25	1.75	2.75	3	37	26	22	23	108	10	0.924826678	-0.017300439	0.924826678	-0.017300439	1	1	1	1	1	1	1	1	1	1	1	1	1	1	1	1	1	1
control	19	female	18				13	2.25	2	1.25	1.75	1.25	27	24	24	20	95	7	0.053263293	-0.247005629	0.053263293	-0.247005629	1	1	1	1	1	1	1	1	1	1	1	1	1	1	1	1	1	1	0	0	0	0	0	0	0	0	0
control	20	female	39				31	3.5	3.5	2	3	2.25	18	17	21	18	74	4	-1.354646792	-0.476710819	-1.354646792	-0.476710819	2	2	2	2	3	3	3	4	3	3	3	2	3	3	1	3	4	3
control	39	male	31				21	2.75	2.75	3	2	1.75	17	21	27	21	86	2	-0.550126743	-0.629847612	-0.550126743	-0.629847612	2	2	3	2	2	2	1	1	1	2	1	2	2	1	1	2	2	2
control		female	20				16	1.5	2	1.75	1.25	2.25	38	20	26	21	105	23	0.723696666	0.978088715	0.723696666	0.978088715	1	1	1	1	1	1	1	1	3	1	1	1	1	1	1	1	1	1
control	23	female	21				15	3.5	3.5	3.75	1.5	2	25	18	20	24	87	3	-0.483083406	-0.553279215	-0.483083406	-0.553279215	1	1	1	1	1	2	1	2	2	1	1	1	1	1	1	1	1	1
control	20	female	18				13	2.25	1.5	1	1.25	1	35	31	12	23	101	-7	0.455523317	-1.31896318	0.455523317	-1.31896318	1	1	1	1	1	1	1	1	1	1	1	1	1	1	1	1	1	1	1	0	0	0	0	0	0	0	0
control	25	male	18				13	2	2.5	3	1.75	2	39	14	33	26	112	32	1.193000028	1.667204284	1.193000028	1.667204284	3	1	1	1	1	1	1	1	1	1	1	1	1	1	1	1	1	1	0	0	0	0	0	0	0	0	0
control	25	male	20				24	2.5	2.75	3	2.25	1.5	29	19	17	23	88	4	-0.416040069	-0.476710819	-0.416040069	-0.476710819	1	1	1	1	2	1	2	1	1	1	1	1	1	1	1	1	1	1	0	0	0	0	1	0	0	0	0
control	20	male	20				22	1.75	2	2.75	2	1.5	32	21	20	15	88	16	-0.416040069	0.44210994	-0.416040069	0.44210994	1	1	1	1	1	2	1	1	1	1	1	1	1	1	2	1	1	1
gamers	29	female	33	0				2.25	2.75	2	2	1.75	19	17	20	23	79	-1	-1.019430105	-0.859552801	-1.019430105	-0.859552801	1	2	2	2	1	2	2	1	2	2	2	2	2	2	2	2	2	2
gamers	24	male	29	3				2	3.5	2.75	3	2.5	37	34	17	27	115	-7	1.39413004	-1.31896318	1.39413004	-1.31896318	3	2	1	3	3	3	3	1	1	1	1	1	1	1	1	1	1	1
gamers	25	male	61	2				1.25	2.25	2.5	1.25	1	24	22	17	17	80	2	-0.952386768	-0.629847612	-0.952386768	-0.629847612	3	5	2	3	5	5	5	5	3	5	1	4	4	1	1	1	5	3
gamers	23	male	19	0				1	1.75	2.25	1.25	1.5	15	18	30	23	86	4	-0.550126743	-0.476710819	-0.550126743	-0.476710819	1	1	1	1	2	1	1	1	1	1	1	1	1	1	1	1	1	1
gamers	21	female	32	2				3.25	4	4	2.25	2.5	29	23	15	12	79	9	-1.019430105	-0.093868836	-1.019430105	-0.093868836	1	1	1	1	2	2	3	3	4	4	1	1	1	3	1	1	1	1
gamers	23	male	45	3				2	2.5	2.75	1.75	1	31	25	28	18	102	16	0.522566654	0.44210994	0.522566654	0.44210994	3	1	1	1	1	1	1	1	1	1	1	1	1	1	1	1	1	1
gamers	21	male	46	5				3	3.25	2.5	1	1.25	29	21	24	24	98	8	0.254393305	-0.170437232	0.254393305	-0.170437232	3	4	1	1	3	4	4	4	4	5	3	2	1	1	1	1	3	1
gamers	23	female	26	2				1	3	3	1.25	1.75	37	27	27	21	112	16	1.193000028	0.44210994	1.193000028	0.44210994	3	2	2	1	1	3	2	1	2	1	1	1	1	1	1	1	1	1
gamers		male	24	3				1.25	2.5	1.5	1	1.25	33	33	28	23	117	5	1.528216715	-0.400142422	1.528216715	-0.400142422	1	2	1	1	1	1	2	1	1	1	1	1	1	1	1	1	1	1	0	0	0	0	0	0	0	0	0
gamers	19	male	33	0				3.25	2.5	2.5	2.25	2.25	16	13	20	17	66	6	-1.890993491	-0.323574025	-1.890993491	-0.323574025	3	4	1	2	2	2	2	1	1	3	1	1	1	5	1	1	1	1
gamers	24	female	18	1				1.75	1.5	2.25	1.25	1	22	26	16	20	84	-8	-0.684213418	-1.395531577	-0.684213418	-1.395531577	1	1	1	1	1	1	1	1	1	1	1	1	1	1	1	1	1	1
gamers	20	male	21	0				2.25	2.25	2.25	2.25	2	23	20	18	13	74	8	-1.354646792	-0.170437232	-1.354646792	-0.170437232	3	1	1	1	1	1	2	1	1	1	1	1	1	1	1	1	1	1
gamers	20	male	23	1				2.25	2.5	2.25	1	1	30	26	20	23	99	1	0.321436642	-0.706416008	0.321436642	-0.706416008	1	1	2	1	1	2	2	1	2	1	1	1	2	1	1	1	1	1	0	0	0	0	0	0	0	1	0
gamers	22	male	20	0				2	3	3.25	2.5	1.75	30	23	23	24	100	6	0.38847998	-0.323574025	0.38847998	-0.323574025	3	1	1	1	1	1	1	1	1	1	1	1	1	1	1	1	1	1
gamers	23	male	28	2				3.5	3.75	1.75	2.75	1.75	38	22	25	20	105	21	0.723696666	0.824951922	0.723696666	0.824951922	1	1	1	1	2	1	2	1	1	2	1	4	3	2	1	1	2	1
gamers	26	male	41	5				2.75	2.5	2.25	1.75	2.25	37	35	26	25	123	3	1.930476739	-0.553279215	1.930476739	-0.553279215	3	2	1	3	3	4	4	1	3	2	1	1	2	4	1	1	3	2
gamers	25	male	34	6				3.75	2.5	1.5	2.75	2.5	31	22	26	13	92	22	-0.147866719	0.901520319	-0.147866719	0.901520319	2	2	2	2	3	4	2	2	2	3	2	1	1	2	1	1	1	1
gamers	24	female	28	2				1.25	2.5	1.75	1.25	2.25	33	24	26	21	104	14	0.656653329	0.288973147	0.656653329	0.288973147	3	1	1	1	1	2	3	1	3	2	1	3	1	1	1	1	1	1
gamers	28	female	20	2				3.25	3	2.25	2.5	3.25	33	30	26	16	105	13	0.723696666	0.21240475	0.723696666	0.21240475	1	1	1	1	1	1	1	1	1	2	1	1	2	1	1	1	1	1
gamers	22	male	22	4				2.5	3	4	2.5	2.25	38	26	32	22	118	22	1.595260052	0.901520319	1.595260052	0.901520319	1	2	1	1	1	1	1	1	1	1	1	1	2	3	1	1	1	1
gamers	23	male	18	1				1.5	2.5	1.5	1.5	1.25	20	20	22	24	86	-2	-0.550126743	-0.936121198	-0.550126743	-0.936121198	2	2	1	1	1	3	4	2	2	1	1	1	3	1	1	1	1	2	0	0	0	0	1	0	0	1	0
gamers	25	male	34	5				1.75	1.75	1	1.25	1	31	22	13	17	83	5	-0.751256756	-0.400142422	-0.751256756	-0.400142422	2	2	1	1	1	2	3	2	2	2	1	2	5	2	1	2	2	1
gamers	18	male	35	4				1.75	2.5	2.75	1	1.75	32	27	15	13	87	7	-0.483083406	-0.247005629	-0.483083406	-0.247005629	2	3	1	1	3	2	4	2	2	1	1	3	2	1	1	2	3	1
gamers	22	male	18	0				1	1.5	3	1.5	1.5	35	28	27	32	122	2	1.863433401	-0.629847612	1.863433401	-0.629847612	1	1	1	1	1	1	1	1	1	1	1	1	1	1	1	1	1	1
gamers	22	male	41	1				1.5	2.25	2.5	1.75	1.75	36	22	21	17	96	18	0.12030663	0.595246733	0.12030663	0.595246733	3	3	3	1	1	1	5	3	1	1	4	3	3	5	1	1	1	1
gamers	25	male	25	4				1.75	3	3.25	1	1.5	30	30	26	30	116	-4	1.461173377	-1.089257991	1.461173377	-1.089257991	3	1	1	1	1	2	2	1	1	2	1	2	1	1	1	1	1	2
gamers	28	male	31	0				1	1.25	3.5	1	1	40	24	20	34	118	2	1.595260052	-0.629847612	1.595260052	-0.629847612	3	1	1	1	1	4	5	1	1	1	3	1	1	3	1	1	1	1
gamers	27	male	63	7				3	2	1.75	2	1.5	34	23	25	31	113	5	1.260043365	-0.400142422	1.260043365	-0.400142422	5	2	1	3	2	2	4	4	5	5	1	3	5	5	4	4	3	5
gamers	32	male	25	3				1.5	1.5	1	2	2.5	36	29	29	25	119	11	1.662303389	0.059267957	1.662303389	0.059267957	1	1	1	1	1	2	1	2	2	2	1	2	2	2	1	1	1	1
gamers	18	female	20	0				2.25	2	2.25	1.5	2.75	26	26	24	16	92	8	-0.147866719	-0.170437232	-0.147866719	-0.170437232	3	1	1	1	1	1	1	1	1	1	1	1	1	1	1	1	1	1	0	0	0	0	0	0	0	0	0
gamers	19	female	69	4				2.75	2.25	2	2.5	2.75	30	17	28	7	82	34	-0.818300093	1.820341077	-0.818300093	1.820341077	4	4	3	5	2	3	4	4	5	4	1	5	5	3	4	4	4	5
gamers	22	male	24	3				3.25	3.25	2.5	1.75	2.75	29	26	25	22	102	6	0.522566654	-0.323574025	0.522566654	-0.323574025	2	2	1	1	1	1	4	2	1	1	1	1	1	1	1	1	1	1
gamers	20	male	20	0				2.5	2.5	3.25	2.25	2.5	36	25	25	24	110	12	1.058913353	0.135836354	1.058913353	0.135836354	1	1	1	1	1	1	1	1	1	3	1	1	1	1	1	1	1	1
gamers	23	male	35	2				2.5	2.25	3.5	1.5	1.75	25	19	27	15	86	18	-0.550126743	0.595246733	-0.550126743	0.595246733	1	4	2	1	3	2	4	3	1	5	1	2	1	1	1	1	1	1
gamers	22	male	34	3				3	2.75	2.5	3.25	3	32	29	13	20	94	-4	-0.013780045	-1.089257991	-0.013780045	-1.089257991	3	1	1	1	1	1	1	2	3	4	1	4	2	4	1	2	1	1
gamers	23	male	22	2				2	2.5	2.25	1.5	1.25	30	26	28	28	112	4	1.193000028	-0.476710819	1.193000028	-0.476710819	1	1	1	1	2	2	1	1	1	1	1	1	1	1	1	1	1	1
gamers	25	male	46	3				1.25	2	1.75	1.75	2	23	27	27	21	98	2	0.254393305	-0.629847612	0.254393305	-0.629847612	3	2	2	2	3	4	2	3	2	2	3	2	3	3	2	3	3	2
gamers	23	female	30	3				3.5	2.25	2.5	2.5	2.25	26	17	24	18	85	15	-0.617170081	0.365541543	-0.617170081	0.365541543	4	4	1	1	1	2	1	1	2	3	1	1	2	1	1	1	1	2
gamers	24	female	37	2				3.25	3	2.25	2.25	3.25	28	24	24	24	100	4	0.38847998	-0.476710819	0.38847998	-0.476710819	1	2	2	2	2	2	2	4	2	2	2	2	2	2	2	2	2	2
gamers	22	male	32	3				2	2	2.25	1.75	1.75	36	22	23	24	105	13	0.723696666	0.21240475	0.723696666	0.21240475	2	2	2	1	1	1	3	4	2	2	1	1	2	1	1	1	1	4
gamers	23	female	29	4				2.5	2.5	2	1.75	2.5	28	30	21	20	99	-1	0.321436642	-0.859552801	0.321436642	-0.859552801	1	1	2	1	1	1	1	2	3	2	1	1	3	3	2	1	1	2
gamers	22	female	25	1				2.5	2.75	1.5	1.75	2	28	13	24	8	73	31	-1.421690129	1.590635887	-1.421690129	1.590635887	1	1	1	1	1	1	3	3	2	1	1	1	2	1	1	1	1	2
gamers	23	female	30	1				1.75	1.75	1.75	1.5	1.5	25	18	18	17	78	8	-1.086473442	-0.170437232	-1.086473442	-0.170437232	1	3	1	1	2	4	1	1	4	1	1	1	1	3	1	1	2	1
gamers	22	female	36	4				1.75	3.25	2.5	1.25	3	30	21	19	18	88	10	-0.416040069	-0.017300439	-0.416040069	-0.017300439	1	1	1	1	1	1	1	1	1	1	1	1	1	1	1	1	1	1
gamers	19	male	23	3				2.75	2.5	1.75	2.75	2.75	35	23	19	25	102	6	0.522566654	-0.323574025	0.522566654	-0.323574025	1	1	1	1	1	1	4	3	1	1	1	1	1	1	1	1	1	1
gamers	24	male	19	0				3	2.5	2.5	2.5	2	36	18	22	16	92	24	-0.147866719	1.054657112	-0.147866719	1.054657112	1	1	1	1	1	1	1	1	1	2	1	1	1	1	1	1	1	1
gamers	22	male	18	0				1	2.5	3.5	1	1	31	18	15	14	78	14	-1.086473442	0.288973147	-1.086473442	0.288973147	1	1	1	1	1	1	1	1	1	1	1	1	1	1	1	1	1	1	0	0	0	0	0	0	0	0	0
gamers	31	male	36	4				2.25	2	2	1.75	1	33	25	24	26	108	6	0.924826678	-0.323574025	0.924826678	-0.323574025	1	3	1	1	3	1	4	3	4	1	1	1	3	2	1	1	2	3
gamers	20	male	19	0				2.25	2.25	2.25	1.75	2	36	22	18	15	91	17	-0.214910057	0.518678336	-0.214910057	0.518678336	1	1	1	1	1	1	2	1	1	1	1	1	1	1	1	1	1	1
gamers	25	male	25	2				2	2.5	3.25	1.25	2.25	27	36	29	32	124	-12	1.997520076	-1.701805163	1.997520076	-1.701805163	1	1	1	1	1	1	1	1	1	3	1	1	1	1	1	1	1	1
gamers	21	male	18	0				2.25	2.5	1.75	1.5	1.75	21	26	12	19	78	-12	-1.086473442	-1.701805163	-1.086473442	-1.701805163	1	1	1	1	1	1	1	1	1	1	1	1	1	1	1	1	1	1
gamers	26	male	19	1				1.5	2.75	2.25	2.25	2	30	18	26	26	100	12	0.38847998	0.135836354	0.38847998	0.135836354	1	1	1	1	1	1	1	1	2	1	1	1	1	1	1	1	1	1
gamers	23	male	27	1				1.75	3	4	1	1	32	19	30	7	88	36	-0.416040069	1.97347787	-0.416040069	1.97347787	1	1	1	1	3	2	4	1	2	1	1	3	1	1	1	1	1	1
gamers	25	female	39	6				2.75	2.5	3.25	2	2.25	24	27	24	30	105	-9	0.723696666	-1.472099973	0.723696666	-1.472099973	3	4	1	2	2	2	2	1	1	3	1	1	1	5	1	1	1	1
gamers	30	male	23	1				1	1.75	2.25	1.75	2.25	33	24	21	31	109	-1	0.991870016	-0.859552801	0.991870016	-0.859552801	3	1	1	2	1	1	3	1	1	1	1	1	1	1	1	1	1	1
gamers	22	female	18	1				1.75	2.75	3.5	2.25	1.75	29	27	18	15	89	5	-0.348996731	-0.400142422	-0.348996731	-0.400142422	1	1	1	1	1	1	1	1	1	1	1	1	1	1	1	1	1	1
gamers	26	male	18	3				1.5	2	1.75	2.75	2.5	21	24	27	19	91	5	-0.214910057	-0.400142422	-0.214910057	-0.400142422	3	3	3	3	3	3	3	3	3	3	3	3	3	3	3	3	3	3
gamers	23	male	26	3				2.25	2.75	3.25	1.75	2.5	31	20	29	21	101	19	0.455523317	0.671815129	0.455523317	0.671815129	1	2	2	1	1	2	1	1	3	2	1	2	1	1	1	2	1	1
gamers	19	male	30	4				2.25	3	3	1.75	1.5	21	18	22	20	81	5	-0.88534343	-0.400142422	-0.88534343	-0.400142422	4	2	1	1	1	3	2	1	1	1	1	2	2	2	2	1	1	2
gamers	19	female	33	3				3.25	2.5	2.5	2.25	2	28	14	24	20	86	18	-0.550126743	0.595246733	-0.550126743	0.595246733	3	4	1	2	2	2	2	1	1	3	1	1	1	5	1	1	1	1
gamers	29	female	47	5				2.75	2.25	3.25	2.5	1	29	28	26	26	109	1	0.991870016	-0.706416008	0.991870016	-0.706416008	2	4	1	1	3	2	4	3	2	2	2	3	4	1	2	3	4	4
gamers	23	male	65	5				2.75	2.75	3.25	1.5	2	34	28	25	25	112	6	1.193000028	-0.323574025	1.193000028	-0.323574025	3	3	3	4	4	3	5	3	4	5	1	5	4	5	3	2	3	5
gamers	23	female	59	6				2.5	2.5	3	2	1.75	25	17	25	6	73	27	-1.421690129	1.284362301	-1.421690129	1.284362301	3	4	4	3	3	4	5	3	4	4	3	3	3	3	2	2	3	3
gamers	22	male	23	1				2	3.5	3.25	1.75	2.5	33	26	26	9	94	24	-0.013780045	1.054657112	-0.013780045	1.054657112	1	1	1	1	1	1	3	1	2	1	1	1	1	3	1	1	1	1
gamers	29	male	20	0				2	2.75	3.75	1.75	1.5	29	23	27	18	97	15	0.187349968	0.365541543	0.187349968	0.365541543	1	1	1	1	2	2	1	1	1	1	1	1	1	1	1	1	1	1
gamers	32	male	29	1				2	2.75	3	1.25	2	39	23	20	15	97	21	0.187349968	0.824951922	0.187349968	0.824951922	2	1	1	3	3	3	3	3	1	1	1	1	1	1	1	1	1	1
gamers	23	male	18	0				1	1.75	2.5	2	1.25	22	29	28	25	104	-4	0.656653329	-1.089257991	0.656653329	-1.089257991	1	1	1	1	1	1	1	1	1	1	1	1	1	1	1	1	1	1	0	0	0	0	0	0	0	0	0
gamers	20	male	34	2				2	2.5	2	2	2.25	32	31	28	17	108	12	0.924826678	0.135836354	0.924826678	0.135836354	5	1	1	5	1	1	1	1	1	2	1	1	5	1	1	1	1	4
gamers	21	male	32	3				3.5	3.25	1	3.25	2.5	34	19	26	27	106	14	0.790740004	0.288973147	0.790740004	0.288973147	1	1	1	1	3	1	4	1	3	1	1	4	1	3	1	1	1	3
gamers	22	female	68	7				2.5	2.75	3	3	2	35	29	26	24	114	8	1.327086703	-0.170437232	1.327086703	-0.170437232	4	4	3	3	4	5	5	4	3	2	2	4	4	5	3	4	4	5
gamers	23	male	22	0				1.5	2.75	2	1.5	2.5	35	24	27	17	103	21	0.589609992	0.824951922	0.589609992	0.824951922	1	1	1	1	1	1	1	1	1	3	1	1	1	3	1	1	1	1
gamers	23	male	55	3				2.5	2	1.75	1.75	2.25	36	22	26	29	113	11	1.260043365	0.059267957	1.260043365	0.059267957	3	2	3	4	4	3	4	2	4	3	3	4	3	2	2	2	3	4
gamers	26	male	31	1				3.25	3.75	3.75	1.75	1.25	34	21	25	24	104	14	0.656653329	0.288973147	0.656653329	0.288973147	3	1	2	3	2	4	1	3	3	1	1	1	1	1	1	1	1	1
gamers	23	female	58	5				3	3	2	2.75	1	37	18	32	19	106	32	0.790740004	1.667204284	0.790740004	1.667204284	3	4	2	3	4	2	4	4	3	3	2	4	4	2	3	3	4	4
gamers	24	male	36	5				2.5	3	2.25	1	2	40	24	27	9	100	34	0.38847998	1.820341077	0.38847998	1.820341077	3	2	2	2	2	2	2	2	2	3	1	1	1	1	1	1	1	1
gamers	23	female	66	9				1.75	2.5	2.25	2	1.75	33	22	19	13	87	17	-0.483083406	0.518678336	-0.483083406	0.518678336	4	4	4	4	4	4	4	4	4	3	2	3	4	4	3	3	4	4
gamers	26	male	21	1				1.5	2	2.5	1	1.25	40	28	25	27	120	10	1.729346727	-0.017300439	1.729346727	-0.017300439	1	1	1	1	1	1	1	1	1	1	1	1	1	1	1	1	1	1
gamers	22	male	43	4				1.75	2.5	2	1.75	2	35	30	27	19	111	13	1.125956691	0.21240475	1.125956691	0.21240475	2	4	2	1	3	2	3	4	3	4	1	1	2	3	2	2	3	1
gamers	27	female	35	2				3	3	2	2.5	2.75	19	18	18	18	73	1	-1.421690129	-0.706416008	-1.421690129	-0.706416008	3	2	1	2	1	2	3	3	2	3	1	1	3	2	1	1	2	2
gamers	25	male	42	0				2.5	3	2.75	2	1.5	26	11	26	23	86	18	-0.550126743	0.595246733	-0.550126743	0.595246733	3	2	1	2	1	2	3	3	2	3	1	1	3	2	1	1	2	2
gamers	22	male	21	1				1	2.75	2	2	1.5	34	24	22	13	93	19	-0.080823382	0.671815129	-0.080823382	0.671815129	1	3	1	1	1	2	1	1	1	2	1	1	1	1	1	1	1	1
gamers	23	female	18	3				2.25	2	2.5	1.75	1.5	30	27	29	20	106	12	0.790740004	0.135836354	0.790740004	0.135836354	1	1	1	1	1	1	1	1	1	1	1	1	1	1	1	1	1	1	0	0	0	0	0	0	0	0	0
gamers	30	male	26	4				3	2.25	1.25	2	1.75	38	24	20	16	98	18	0.254393305	0.595246733	0.254393305	0.595246733	1	1	1	1	1	1	1	1	1	1	1	1	1	1	1	1	1	1
gamers	23	male	22	1				1.5	2	3.25	1.25	1.5	27	30	25	21	103	1	0.589609992	-0.706416008	0.589609992	-0.706416008	1	1	1	1	1	1	1	1	2	1	1	1	1	3	1	1	1	2
gamers	23	male	57	8				2.5	2.25	1.25	2	2.25	32	11	22	14	79	29	-1.019430105	1.437499094	-1.019430105	1.437499094	4	4	3	4	4	4	4	3	4	2	1	4	4	4	2	1	1	4
gamers	23	female	27	3				1	2.25	1.75	1	1.25	31	28	32	18	109	17	0.991870016	0.518678336	0.991870016	0.518678336	1	1	1	1	1	1	1	1	1	1	1	1	1	1	1	1	1	1	1	0	0	0	0	0	0	0	0
gamers	24	male	30	3				2.25	3.5	3.5	2	2.5	30	26	21	15	92	10	-0.147866719	-0.017300439	-0.147866719	-0.017300439	4	4	1	1	1	2	1	1	2	3	1	1	2	1	1	1	1	2
gamers	22	male	30	2				3.5	3.25	2	2.25	2	30	23	26	25	104	8	0.656653329	-0.170437232	0.656653329	-0.170437232	1	2	2	2	3	3	2	2	2	1	1	1	2	1	2	1	1	1
gamers	21	male	30	2				2	2.5	1.75	2	2.25	33	22	18	16	89	13	-0.348996731	0.21240475	-0.348996731	0.21240475	3	3	1	1	2	4	2	1	1	2	1	1	1	2	1	1	2	1
gamers	21	male	24	0				2.25	2.25	1.5	2	1.75	25	17	24	16	82	16	-0.818300093	0.44210994	-0.818300093	0.44210994	1	1	1	1	1	1	1	1	1	1	1	1	1	1	1	1	1	1
gamers	21	male	28	2				1.25	2	3.5	1	1	24	36	32	25	117	-5	1.528216715	-1.165826387	1.528216715	-1.165826387	1	1	1	1	1	2	1	1	1	1	1	1	1	1	2	1	1	1
gamers	21	male	26	4				2.25	2.75	2.5	1.75	1.75	31	32	25	26	114	-2	1.327086703	-0.936121198	1.327086703	-0.936121198	1	2	2	1	1	2	1	1	3	2	1	2	1	1	1	2	1	1
gamers	20	female	23	5				3.5	3.5	2.25	2.5	2.5	30	26	23	19	98	8	0.254393305	-0.170437232	0.254393305	-0.170437232	1	2	1	1	1	1	2	1	1	3	1	1	1	2	1	1	1	1
gamers	22	male	20	1				2.75	2.75	2.25	2.25	2.5	35	32	29	27	123	5	1.930476739	-0.400142422	1.930476739	-0.400142422	1	1	1	1	1	1	2	1	1	1	1	1	1	2	1	1	1	1
gamers	26	male	25	0				1	2.25	3.75	1	1	21	19	16	21	77	-3	-1.15351678	-1.012689594	-1.15351678	-1.012689594	1	1	1	1	1	2	1	2	2	2	1	2	2	2	1	1	1	1
gamers	27	male	40	5				2.5	2.5	3.75	1.5	1.75	22	17	16	23	78	-2	-1.086473442	-0.936121198	-1.086473442	-0.936121198	2	2	3	1	1	1	3	2	3	4	2	2	4	2	2	2	2	2
gamers	18	female	19	0				3.75	2.75	3.75	1.5	1.25	37	21	23	16	97	23	0.187349968	0.978088715	0.187349968	0.978088715	1	1	1	1	1	1	2	1	1	1	1	1	1	1	1	1	1	1
gamers	21	male	34	0				2	2.75	2	1.5	1.75	26	24	22	23	95	1	0.053263293	-0.706416008	0.053263293	-0.706416008	2	3	2	1	2	3	3	2	2	2	2	2	1	1	1	1	2	2
gamers	24	male	24	0				1	1.75	2.75	1.5	1.75	34	21	28	20	103	21	0.589609992	0.824951922	0.589609992	0.824951922	2	1	1	2	1	3	1	1	1	1	1	2	2	1	1	1	1	1
gamers	26	male	27	3				3.5	3.75	2.75	2.5	2	31	23	23	20	97	11	0.187349968	0.059267957	0.187349968	0.059267957	1	2	1	1	1	1	2	1	1	5	1	1	1	1	1	1	4	1
gamers	24	male	34	3				2.25	2.25	1.75	1.5	2.25	34	26	28	29	117	7	1.528216715	-0.247005629	1.528216715	-0.247005629	2	3	1	1	1	3	4	2	1	4	1	1	3	2	1	1	1	2
gamers	22	male	20	1				1.25	2.5	2.25	2	1.5	22	23	25	31	101	-7	0.455523317	-1.31896318	0.455523317	-1.31896318	3	1	1	1	1	1	1	1	1	1	1	1	1	1	1	1	1	1
gamers	22	male	49	4				1	2.25	3.25	2.25	2.5	30	19	29	27	105	13	0.723696666	0.21240475	0.723696666	0.21240475	1	2	1	1	1	1	1	1	1	2	1	1	1	1	2	1	1	1
gamers	21	male	20	2				2.75	1.75	1.25	2.75	2.25	29	13	16	17	75	15	-1.287603454	0.365541543	-1.287603454	0.365541543	3	1	1	1	1	1	1	1	1	1	1	1	1	1	1	1	1	1
gamers	23	male	27	4				2	2.75	2.5	2	1.75	22	27	16	22	87	-11	-0.483083406	-1.625236766	-0.483083406	-1.625236766	1	1	1	1	1	1	1	1	1	1	1	1	1	1	1	1	1	1
gamers	24	male	42	2				2	2.25	2.25	1.75	2	25	17	14	23	79	-1	-1.019430105	-0.859552801	-1.019430105	-0.859552801	2	2	3	2	3	2	3	3	3	3	2	2	2	2	2	2	2	2
gamers	19	male	25	0				1.75	2.75	3.5	1	1	40	23	31	27	121	21	1.796390064	0.824951922	1.796390064	0.824951922	1	2	2	1	1	2	2	1	2	3	1	1	1	1	1	1	1	1
gamers	21	male	22	1				2.75	2.5	2.75	1.5	1.5	31	25	25	23	104	8	0.656653329	-0.170437232	0.656653329	-0.170437232	1	1	1	1	1	1	2	1	1	1	1	1	1	2	1	1	1	1
gamers	25	male	36	2				2.25	3.25	1.75	3	1.75	31	24	23	18	96	12	0.12030663	0.135836354	0.12030663	0.135836354	2	1	1	1	3	2	4	1	3	5	1	2	2	2	1	1	2	2
gamers	25	male	24	1				2.75	3	3.25	2.25	2.5	29	23	25	18	95	13	0.053263293	0.21240475	0.053263293	0.21240475	2	1	1	3	1	2	1	1	2	2	2	3	4	2	1	1	1	2
gamers	24	male	44	4				2.75	2.5	3.25	2	3.5	33	31	29	30	123	1	1.930476739	-0.706416008	1.930476739	-0.706416008	3	2	2	2	4	2	1	4	2	4	1	1	3	5	2	1	3	2
gamers	24	female	25	3				3.25	2.75	1.25	2.75	3.25	31	19	29	26	105	15	0.723696666	0.365541543	0.723696666	0.365541543	1	1	1	1	3	1	1	3	1	2	1	2	2	1	1	1	1	1
gamers	24	male	24	1				2	2.75	3	1.5	2	40	23	23	17	103	23	0.589609992	0.978088715	0.589609992	0.978088715	1	3	1	1	2	2	1	2	1	1	1	1	2	1	1	1	1	1
gamers	23	male	24	2				1.25	2.25	3.25	1.5	1.75	33	21	23	18	95	17	0.053263293	0.518678336	0.053263293	0.518678336	2	2	1	1	1	3	4	2	2	1	1	1	3	1	1	1	1	2	0	0	0	0	1	0	0	1	0
gamers	23	male	19	1				2	2.75	3.75	1	1	37	28	28	27	120	10	1.729346727	-0.017300439	1.729346727	-0.017300439	1	1	1	1	1	1	2	1	1	1	1	1	1	1	1	1	1	1	0	0	0	0	0	0	0	1	0
gamers	20	male	23	1				1.75	2.5	3.5	1.25	1	39	25	29	15	108	28	0.924826678	1.360930698	0.924826678	1.360930698	1	1	1	1	1	2	3	2	1	2	1	1	1	1	1	1	1	1
gamers	26	male	37	4				3.75	3.25	2.25	3.75	3.25	24	19	17	17	77	5	-1.15351678	-0.400142422	-1.15351678	-0.400142422	2	2	2	2	2	2	4	2	1	3	1	3	2	2	1	2	2	2
gamers	32	female	46	3				3	1.25	1	1.75	2.5	39	23	25	20	107	21	0.857783341	0.824951922	0.857783341	0.824951922	3	1	1	1	1	1	1	1	1	1	1	1	1	4	1	1	1	1	0	0	0	0	0	0	0	0	0
gamers	19	male	20	0				2	1.75	2	1.75	1.5	37	29	24	22	112	10	1.193000028	-0.017300439	1.193000028	-0.017300439	1	1	1	1	1	2	1	1	1	1	1	1	1	1	2	1	1	1
gamers	24	male	23	0				1.75	2.5	3	1.75	1.75	39	23	29	25	116	20	1.461173377	0.748383526	1.461173377	0.748383526	1	1	1	1	1	2	3	2	1	2	1	1	1	1	1	1	1	1
gamers	26	male	71	5				3	2.5	3.75	1.5	2.25	25	30	25	27	107	-7	0.857783341	-1.31896318	0.857783341	-1.31896318	5	5	4	3	5	5	4	4	4	3	3	2	2	3	5	4	5	5
gamers	25	male	34	6				1.25	2.25	2.25	1.75	2.25	38	21	29	26	114	20	1.327086703	0.748383526	1.327086703	0.748383526	3	4	1	1	4	1	4	2	1	4	1	1	2	1	1	1	1	1
gamers		male	32	6				1	2.25	1.25	1.75	3	31	26	29	20	106	14	0.790740004	0.288973147	0.790740004	0.288973147	1	1	1	1	1	1	1	1	1	1	1	1	1	1	1	1	1	1
gamers	28	male	18	4				2.75	2	1.5	1.75	2.5	33	27	27	18	105	15	0.723696666	0.365541543	0.723696666	0.365541543	1	1	1	1	1	1	1	1	1	1	1	1	1	1	1	1	1	1
gamers	23	male	22	1				2	2.75	3.75	2.25	2.5	35	24	26	25	110	12	1.058913353	0.135836354	1.058913353	0.135836354	1	1	1	1	1	1	3	1	3	1	1	1	1	1	1	1	1	1
gamers	30	male	26	2				2.25	2.5	2.5	2.25	2	21	18	19	22	80	0	-0.952386768	-0.782984405	-0.952386768	-0.782984405	2	2	2	2	1	1	1	1	2	2	1	2	2	1	1	1	1	1	0	0	0	0	0	0	0	0	0
gamers	25	male	25	1				2.25	2.25	1.75	2	2	22	17	21	18	78	8	-1.086473442	-0.170437232	-1.086473442	-0.170437232	2	1	1	1	2	3	2	3	1	1	1	1	1	1	1	1	1	1
gamers	28	female	18	0				1	1.75	1	1.25	1	29	20	20	13	82	16	-0.818300093	0.44210994	-0.818300093	0.44210994	1	1	1	1	1	1	1	1	1	1	1	1	1	1	1	1	1	1	0	0	0	0	0	0	0	0	0
gamers	23	male	32	3				2.5	2.25	3.25	2	1.5	28	15	11	14	68	10	-1.756906816	-0.017300439	-1.756906816	-0.017300439	2	2	3	2	2	2	3	3	3	2	1	1	1	1	1	1	1	1
gamers	22	male	36	4				2	3.5	3.25	2.5	2	34	33	15	28	110	-12	1.058913353	-1.701805163	1.058913353	-1.701805163	1	1	1	1	2	2	1	1	2	3	3	3	3	4	3	3	1	1
gamers	21	female	29	3				2.75	3.25	3.25	1.5	1.5	31	17	17	21	86	10	-0.550126743	-0.017300439	-0.550126743	-0.017300439	2	2	1	1	1	2	1	3	2	3	1	1	2	1	3	1	1	1
gamers		male	21	2				1	2	2.75	1.75	1.5	28	20	23	24	95	7	0.053263293	-0.247005629	0.053263293	-0.247005629	2	1	1	2	1	3	1	1	1	1	1	2	2	1	1	1	1	1
gamers	25	male	22	1				3	2	2	2	2.25	21	21	23	20	85	3	-0.617170081	-0.553279215	-0.617170081	-0.553279215	1	3	1	1	2	2	1	2	1	1	1	1	2	1	1	1	1	1
gamers	24	male	22	2				2.25	3	3	3	2.5	32	22	25	19	98	16	0.254393305	0.44210994	0.254393305	0.44210994	1	1	1	1	1	1	1	1	1	1	1	1	1	1	1	1	1	1
gamers	24	male	58	6				2.5	2.75	2.5	2.75	2.75	31	22	22	15	90	16	-0.281953394	0.44210994	-0.281953394	0.44210994	2	3	4	2	2	4	4	3	4	5	2	3	4	3	4	3	2	4
gamers	28	male	19	0				2.5	3.5	2.75	1.25	1.5	21	21	20	16	78	4	-1.086473442	-0.476710819	-1.086473442	-0.476710819	2	1	1	1	1	1	1	1	1	1	1	1	1	1	1	1	1	1
gamers	24	female	24	0				2.25	2.75	3	1.75	1.25	30	14	24	24	92	16	-0.147866719	0.44210994	-0.147866719	0.44210994	1	1	1	1	1	1	1	1	1	1	1	1	1	1	1	1	1	1
gamers	24	male	24	0				2	2.75	3	1.75	1.25	39	17	32	22	110	32	1.058913353	1.667204284	1.058913353	1.667204284	1	3	1	1	2	2	1	2	1	1	1	1	2	1	1	1	1	1
gamers	22	male	18	0				1	1.75	4	1	1.75	28	17	22	19	86	14	-0.550126743	0.288973147	-0.550126743	0.288973147	1	1	1	1	1	1	1	1	1	1	1	1	1	1	1	1	1	1	0	0	0	0	0	0	0	0	0
gamblers	23	female	56		6			3.25	2.25	2.25	2.25	2.25	32	22	19	20	93	9	-0.080823382	-0.093868836	-0.080823382	-0.093868836	2	2	1	1	3	2	2	2	2	2	2	3	2	2	2	2	2	2	0	0	0	0	0	1	0	0	0
gamblers	21	male	22		4			2.5	2.5	3.5	2.5	2.75	18	23	21	24	86	-8	-0.550126743	-1.395531577	-0.550126743	-1.395531577	1	1	1	1	2	1	2	1	1	1	1	1	1	1	1	1	1	1	0	0	0	0	1	0	0	0	0
gamblers		male	61		6			3.25	2.75	3.25	1.75	2.25	36	25	26	22	109	15	0.991870016	0.365541543	0.991870016	0.365541543	3	1	4	4	1	3	4	5	2	3	4	2	4	5	4	4	3	5
gamblers	26	female	76		8			3.25	3	3.25	2.75	2.75	36	24	32	16	108	28	0.924826678	1.360930698	0.924826678	1.360930698	4	4	5	5	4	4	4	5	4	4	4	4	4	5	4	4	5	3
gamblers	27	male	36		4			2.5	2.5	3.5	3.5	2.5	29	20	20	17	86	12	-0.550126743	0.135836354	-0.550126743	0.135836354	3	1	1	1	1	1	1	1	1	1	1	1	1	1	1	1	1	1
gamblers	22	male	40		7			2	2.75	2.75	1.5	1.75	34	21	26	23	104	16	0.656653329	0.44210994	0.656653329	0.44210994	3	2	1	2	2	3	2	3	2	2	3	1	2	3	2	1	3	3
gamblers	23	male	42		3			3	3.25	2	2	1.25	35	23	30	22	110	20	1.058913353	0.748383526	1.058913353	0.748383526	2	2	1	1	3	2	2	2	2	2	2	3	2	2	2	2	2	2	0	0	0	0	0	1	0	0	0
gamblers	21	male	18		2			1.25	2	2.5	1.25	1.25	28	22	28	18	96	16	0.12030663	0.44210994	0.12030663	0.44210994	1	1	1	1	1	1	1	1	1	1	1	1	1	1	1	1	1	1	0	0	0	0	0	0	0	0	0
gamblers	27	male	46		4			1	1.75	2.25	1	1.5	32	23	26	28	109	7	0.991870016	-0.247005629	0.991870016	-0.247005629	1	1	1	5	1	5	4	1	1	1	1	2	5	5	1	4	2	5
gamblers	20	male	18		2			2.25	2.5	2.25	1	1.5	20	27	17	18	82	-8	-0.818300093	-1.395531577	-0.818300093	-1.395531577	1	1	1	1	1	1	1	1	1	1	1	1	1	1	1	1	1	1
gamblers		female	34		7			3	2.75	3	2.25	2	18	13	15	21	67	-1	-1.823950153	-0.859552801	-1.823950153	-0.859552801	3	1	1	1	1	1	1	2	3	4	1	4	2	4	1	2	1	1
gamblers		male	66		8			3	3	3	2	2.5	28	20	20	17	85	11	-0.617170081	0.059267957	-0.617170081	0.059267957	4	3	4	4	3	3	3	4	4	4	3	4	4	4	4	4	3	4
gamblers	22	female	26		4			1.25	2	3	1.5	1.5	34	30	24	23	111	5	1.125956691	-0.400142422	1.125956691	-0.400142422	2	1	2	2	1	1	2	2	2	2	1	1	2	1	1	1	1	1
gamblers	19	male	28		4			1.75	2.25	2.5	1	1	30	23	26	9	88	24	-0.416040069	1.054657112	-0.416040069	1.054657112	1	2	1	1	1	1	1	1	1	2	1	1	1	1	2	1	1	1
gamblers	19	female	24		3			1.5	2.5	3.25	1.25	1.75	22	15	19	23	79	3	-1.019430105	-0.553279215	-1.019430105	-0.553279215	3	1	1	1	1	1	1	1	1	1	1	1	1	1	1	1	1	1	0	0	0	0	0	0	0	0	0
gamblers	19	female	61		8			1.75	2.25	1.75	3.5	2.5	27	23	21	17	88	8	-0.416040069	-0.170437232	-0.416040069	-0.170437232	4	3	2	4	4	4	3	3	4	3	1	4	4	4	2	4	4	4
gamblers	72	female	21		2			2.25	2.25	1.5	1.5	2	14	23	19	20	76	-10	-1.220560117	-1.54866837	-1.220560117	-1.54866837	3	1	1	1	1	1	2	1	1	1	1	1	1	1	1	1	1	1
gamblers	57	female	18		0			1	1.5	1	1.75	1	30	21	26	11	88	24	-0.416040069	1.054657112	-0.416040069	1.054657112	1	1	1	1	1	1	1	1	1	1	1	1	1	1	1	1	1	1
gamblers	25	female	21		1			3.5	2.5	2.25	2.5	1.75	36	29	24	22	111	9	1.125956691	-0.093868836	1.125956691	-0.093868836	1	1	1	1	1	1	1	1	2	3	1	1	1	1	1	1	1	1
gamblers	33	male	21		2			1.5	2.5	2.75	1	1	32	20	23	25	100	10	0.38847998	-0.017300439	0.38847998	-0.017300439	1	1	1	1	1	1	1	1	2	3	1	1	1	1	1	1	1	1
gamblers	20	male	51		3			3.25	4	4	2.25	2.5	26	21	26	15	88	16	-0.416040069	0.44210994	-0.416040069	0.44210994	3	3	3	3	4	4	4	3	3	3	1	1	2	2	3	3	3	3
gamblers	22	female	18		1			1.25	1.75	1	1	2	30	23	21	25	99	3	0.321436642	-0.553279215	0.321436642	-0.553279215	1	1	1	1	1	1	1	1	1	1	1	1	1	1	1	1	1	1
gamblers	25	male	20		8			3	2.75	2.75	1	1.25	23	18	28	20	89	13	-0.348996731	0.21240475	-0.348996731	0.21240475	1	2	1	1	1	1	1	1	1	1	1	1	2	3	1	1	1	1
gamblers	22	male	36		2			3.25	2.75	3.25	2	2	28	17	16	16	77	11	-1.15351678	0.059267957	-1.15351678	0.059267957	3	2	2	2	2	2	2	2	2	2	2	3	3	2	2	1	1	1
gamblers	23	female	18		3			4	3.75	3.5	1.5	2	23	16	21	16	76	12	-1.220560117	0.135836354	-1.220560117	0.135836354	3	2	2	2	2	2	2	2	2	3	1	1	1	1	1	1	1	1
gamblers	24	male	33		6			2.25	3	3.25	1.25	1	37	18	27	18	100	28	0.38847998	1.360930698	0.38847998	1.360930698	3	4	3	3	1	1	1	2	1	2	1	1	2	2	1	2	2	1
gamblers	54	female	18		0			3.25	2.25	2	2.75	3	34	15	29	15	93	33	-0.080823382	1.74377268	-0.080823382	1.74377268	1	1	1	1	1	1	1	1	1	1	1	1	1	1	1	1	1	1
gamblers	58	female	18		0			2.25	1.5	1.75	1	1	25	25	23	20	93	3	-0.080823382	-0.553279215	-0.080823382	-0.553279215	1	1	1	1	1	1	1	1	1	1	1	1	1	1	1	1	1	1	1	0	0	0	0	0	0	0	0
gamblers	54	male	26		1			1.75	1.5	1.5	1	1	27	21	24	16	88	14	-0.416040069	0.288973147	-0.416040069	0.288973147	1	3	1	2	1	2	1	1	1	1	1	1	4	1	1	1	1	2
gamblers	25	male	28		3			2.25	2.5	2.5	2	2.5	39	26	29	22	116	20	1.461173377	0.748383526	1.461173377	0.748383526	1	2	2	2	2	3	1	2	2	1	2	1	1	1	2	1	1	1
gamblers	23	female	33		5			2	2.75	1.25	1.5	2.75	34	31	31	23	119	11	1.662303389	0.059267957	1.662303389	0.059267957	3	1	1	1	1	3	1	1	4	3	1	1	1	4	3	1	1	2
gamblers	24	male	22		2			1.5	2.25	1.75	2.25	2.25	34	17	17	4	72	30	-1.488733466	1.514067491	-1.488733466	1.514067491	3	3	1	1	1	1	1	1	1	1	1	1	1	1	1	1	1	1	0	0	0	0	0	0	0	1	0
gamblers		male	34		6			3	3.25	3.25	1.25	2.25	33	20	24	12	89	25	-0.348996731	1.131225508	-0.348996731	1.131225508	2	2	2	2	2	2	2	2	2	2	2	1	1	2	2	2	2	2
gamblers	24	male	18		0			1.5	3	2.5	1	2.25	31	25	28	25	109	9	0.991870016	-0.093868836	0.991870016	-0.093868836	1	1	1	1	1	1	1	1	1	1	1	1	1	1	1	1	1	1	0	0	0	0	0	0	0	0	0
gamblers	24	male	50		7			2.5	2	3.75	2.75	1.75	30	20	20	15	85	15	-0.617170081	0.365541543	-0.617170081	0.365541543	2	2	3	1	1	1	3	2	3	4	2	2	4	2	2	2	2	2
gamblers	23	male	21		2			2.25	2.5	2.75	2	2	25	26	27	19	97	7	0.187349968	-0.247005629	0.187349968	-0.247005629	4	3	1	4	3	4	2	2	3	3	3	4	4	2	3	4	2	3
gamblers	87	female	28		4			2.25	2	1	3	2.5	23	20	17	21	81	-1	-0.88534343	-0.859552801	-0.88534343	-0.859552801	4	2	1	1	1	1	1	1	2	1	1	1	3	3	2	1	1	1
gamblers	26	male	32		2			1.75	2	3.25	2	1.75	34	19	27	18	98	24	0.254393305	1.054657112	0.254393305	1.054657112	4	1	3	3	1	2	1	3	1	1	1	1	5	1	1	1	1	1
gamblers	21	female	65		7			1	1	1.5	2.75	3.5	18	19	20	20	77	-1	-1.15351678	-0.859552801	-1.15351678	-0.859552801	2	1	2	2	1	1	2	2	2	2	1	1	2	1	1	1	1	1
gamblers	20	male	69		7			2	2.25	2	2.5	2.25	25	14	19	22	80	8	-0.952386768	-0.170437232	-0.952386768	-0.170437232	4	4	4	3	3	4	4	4	4	4	4	4	4	4	4	4	3	4
gamblers	24	male	23		2			1.75	2.25	4	1	1	34	25	26	27	112	8	1.193000028	-0.170437232	1.193000028	-0.170437232	1	1	1	1	1	4	2	2	1	1	1	1	1	1	1	1	1	1
gamblers	22	male	19		1			1.75	2.25	3	1	1	27	20	17	14	78	10	-1.086473442	-0.017300439	-1.086473442	-0.017300439	1	1	1	1	1	1	1	1	1	1	1	1	2	1	1	1	1	1
gamblers	44	female	23		2			3	2.5	2.25	2.25	2.5	29	24	26	17	96	14	0.12030663	0.288973147	0.12030663	0.288973147	3	1	1	1	1	1	1	1	1	1	1	1	1	4	1	1	1	1	0	0	0	0	0	0	0	0	0
gamblers	29	female	18		0			1.75	2.75	3	1.75	1	36	24	27	26	113	13	1.260043365	0.21240475	1.260043365	0.21240475	1	1	1	1	1	1	1	1	1	1	1	1	1	1	1	1	1	1
gamblers	23	male	56		3			3	3.75	2.25	2.25	2	19	22	22	13	76	6	-1.220560117	-0.323574025	-1.220560117	-0.323574025	5	2	3	3	2	1	4	1	1	5	5	4	3	4	4	4	2	3
gamblers	44	male	29		2			1	1.75	3.75	1	2.5	27	16	23	21	87	13	-0.483083406	0.21240475	-0.483083406	0.21240475	5	2	1	1	3	3	3	1	1	1	1	1	1	1	1	1	1	1
gamblers	49	female	28		3			2	2.5	1.75	1.5	1	15	25	22	20	82	-8	-0.818300093	-1.395531577	-0.818300093	-1.395531577	1	1	1	2	2	1	3	2	2	3	1	2	1	1	1	1	2	1
gamblers	23	male	20		0			1	1.75	2.75	1.5	1.25	32	25	20	24	101	3	0.455523317	-0.553279215	0.455523317	-0.553279215	1	1	1	1	1	1	1	1	1	3	1	1	1	1	1	1	1	1
gamblers		male	34		7			2.25	3.25	3.5	1	1.5	20	28	21	23	92	-10	-0.147866719	-1.54866837	-0.147866719	-1.54866837	2	1	3	1	1	2	1	1	3	2	3	1	3	1	1	4	1	3
gamblers	42	male	21		1			2.75	3.25	2.25	1	2.5	19	13	25	16	73	15	-1.421690129	0.365541543	-1.421690129	0.365541543	1	4	1	2	1	2	3	1	1	2	3	2	3	3	3	3	3	1	0	0	0	0	0	0	0	0	0
gamblers	19	male	43		3			3.25	2.5	3.25	1.75	1.5	23	24	22	16	85	5	-0.617170081	-0.400142422	-0.617170081	-0.400142422	3	4	1	1	1	1	3	3	2	2	1	2	4	3	4	2	4	2
gamblers	23	male	19		7			2.75	3	3	1.75	2.5	25	22	19	26	92	-4	-0.147866719	-1.089257991	-0.147866719	-1.089257991	1	1	1	1	1	1	1	1	2	1	1	1	1	1	1	1	1	1
gamblers	18	male	25		4			3	3.25	4	1.25	1	34	19	29	13	95	31	0.053263293	1.590635887	0.053263293	1.590635887	1	1	2	1	2	1	1	2	1	1	2	1	1	2	1	2	1	2
gamblers	24	male	74		9			2.75	2.5	2.25	3.5	3.25	40	29	25	18	112	18	1.193000028	0.595246733	1.193000028	0.595246733	4	5	5	4	4	5	3	4	4	4	3	3	4	5	3	5	5	4
gamblers	52	male	64		3			2.5	2.75	2.75	1.25	1.5	30	30	34	20	114	14	1.327086703	0.288973147	1.327086703	0.288973147	4	4	4	4	3	4	3	3	3	3	3	4	4	3	4	4	3	4
gamblers	20	female	18		1			1.75	2.5	2.5	2.25	2.25	25	20	24	20	89	9	-0.348996731	-0.093868836	-0.348996731	-0.093868836	1	1	1	1	1	1	1	1	2	3	1	1	1	1	1	1	1	1
gamblers	23	male	60		8			2.25	2.5	2.5	1.5	2.75	33	22	18	17	90	12	-0.281953394	0.135836354	-0.281953394	0.135836354	4	3	3	2	3	4	4	4	3	5	3	4	3	3	3	2	3	4
gamblers	55	female	51		7			1.75	2.25	1.25	1.5	1.5	32	30	30	26	118	6	1.595260052	-0.323574025	1.595260052	-0.323574025	1	2	1	2	4	3	4	2	4	4	1	4	4	4	4	3	2	2
gamblers	45	female	50		7			2.5	1.75	2.75	1	1	33	35	19	20	107	-3	0.857783341	-1.012689594	0.857783341	-1.012689594	2	3	2	3	2	3	4	3	4	4	1	2	4	4	4	1	2	2
gamblers	22	female	80		9			1.25	3.25	3.5	1.5	2.25	38	17	25	23	103	23	0.589609992	0.978088715	0.589609992	0.978088715	4	2	2	3	4	4	3	2	4	2	2	4	4	1	1	2	2	4	1	0	1	1	1	1	0	1	1
gamblers	23	female	32		3			1.75	3	2.5	1.5	1.75	36	23	26	21	106	18	0.790740004	0.595246733	0.790740004	0.595246733	1	1	3	1	2	3	2	2	3	2	1	1	1	2	2	3	1	1
gamblers	52	female	26		2			1.75	2.5	1.25	1	1.75	30	31	16	17	94	-2	-0.013780045	-0.936121198	-0.013780045	-0.936121198	2	1	2	1	1	2	2	1	1	2	1	1	1	1	2	3	1	1
gamblers	66	female	28		2			2.25	2.25	1	1.75	2	32	28	20	13	93	11	-0.080823382	0.059267957	-0.080823382	0.059267957	1	1	1	1	3	2	4	1	2	1	1	3	1	1	1	1	1	1
gamblers	21	male	39		7			3.5	2.75	3.25	1.5	1.75	21	10	27	14	72	24	-1.488733466	1.054657112	-1.488733466	1.054657112	2	1	4	1	5	1	2	5	2	2	2	1	2	1	3	2	2	1
gamblers	25	male	48		3			1.75	2.75	2.75	1.25	1	27	23	25	19	94	10	-0.013780045	-0.017300439	-0.013780045	-0.017300439	2	3	3	2	3	2	3	2	3	3	2	3	3	3	3	3	3	2
gamblers	49	male	31		6			3.25	3.5	3	1.5	1.5	24	25	11	23	83	-13	-0.751256756	-1.778373559	-0.751256756	-1.778373559	5	1	1	1	1	1	2	1	3	1	3	1	1	3	1	1	3	1
gamblers	49	male	65		7			3.25	3.75	4	1	2	19	16	19	18	72	4	-1.488733466	-0.476710819	-1.488733466	-0.476710819	1	2	4	4	4	4	3	4	4	4	4	4	4	4	4	3	4	4
gamblers	23	male	29		3			2.5	2	2.75	1.25	1	23	22	22	18	85	5	-0.617170081	-0.400142422	-0.617170081	-0.400142422	4	1	2	2	4	4	1	1	1	1	1	1	1	1	1	1	1	1
gamblers	19	male	20		2			4	3.75	3.75	1	1.25	28	20	16	21	85	3	-0.617170081	-0.553279215	-0.617170081	-0.553279215	3	1	1	1	1	1	1	1	1	1	1	1	1	1	1	1	1	1
gamblers	46	female	42		4			2.75	2.75	1.75	1.75	1.75	26	29	23	18	96	2	0.12030663	-0.629847612	0.12030663	-0.629847612	2	2	2	2	2	3	2	2	3	3	2	2	3	2	2	3	2	3
gamblers	63	male	25		2			2	3	2	1.75	1.75	36	25	26	18	105	19	0.723696666	0.671815129	0.723696666	0.671815129	3	3	1	1	2	4	2	1	1	2	1	1	1	2	1	1	2	1
gamblers	49	male	29		8			2.5	3	1	1.25	1.5	21	20	17	21	79	-3	-1.019430105	-1.012689594	-1.019430105	-1.012689594	3	3	2	4	1	1	1	2	1	1	1	1	2	1	1	2	1	1
gamblers	45	female	60		1			1.75	2.75	2.5	1.25	1	22	18	20	22	82	2	-0.818300093	-0.629847612	-0.818300093	-0.629847612	4	4	4	4	4	4	4	4	4	3	2	3	4	4	3	3	4	4
gamblers	26	female	36		3			1.75	2.25	2.25	2.5	2	29	21	25	17	92	16	-0.147866719	0.44210994	-0.147866719	0.44210994	1	1	1	1	3	2	4	1	2	1	1	3	1	1	1	1	1	1
gamblers	23	female	58		8			3	3.25	2.5	2.25	2.25	36	29	29	13	107	23	0.857783341	0.978088715	0.857783341	0.978088715	3	2	3	3	4	4	3	4	3	4	3	2	4	4	3	3	3	3
gamblers	18	male	32		7			2.5	3.5	3.75	2.5	1.75	28	24	20	18	90	6	-0.281953394	-0.323574025	-0.281953394	-0.323574025	4	5	1	1	1	1	1	1	1	4	1	5	1	1	1	1	1	1
gamblers	19	male	47		4			1.25	2.75	3.75	1	1	32	19	13	17	81	9	-0.88534343	-0.093868836	-0.88534343	-0.093868836	1	4	4	1	4	1	3	1	4	4	1	4	4	4	1	1	1	4
gamblers	25	female	40		4			2.25	2.5	3	2	2	38	24	21	12	95	23	0.053263293	0.978088715	0.053263293	0.978088715	3	1	1	1	1	1	1	1	1	1	1	1	1	1	1	1	1	1
gamblers	30	female	44		2			1	3.25	2.25	1	1.25	18	17	19	22	76	-2	-1.220560117	-0.936121198	-1.220560117	-0.936121198	3	2	3	2	1	2	3	2	1	2	3	3	4	3	3	3	3	1
gamblers	31	male	54		6			1.5	2.25	1.25	1.5	1.75	39	15	22	23	99	23	0.321436642	0.978088715	0.321436642	0.978088715	1	2	2	2	1	1	3	1	4	3	1	4	5	1	1	1	1	2
gamblers	35	female	20		0			2.25	2.25	1.75	1.25	1.5	37	23	20	20	100	14	0.38847998	0.288973147	0.38847998	0.288973147	1	1	1	1	1	1	1	1	1	1	1	1	1	1	1	1	1	1
gamblers	60	male	55		8			2.75	2.75	3	2	1.25	18	15	20	19	72	4	-1.488733466	-0.476710819	-1.488733466	-0.476710819	4	3	3	4	4	3	2	2	2	3	4	3	3	3	3	3	3	3
gamblers	18	male	20		8			3.75	2.75	4	1.75	1.75	15	18	17	20	70	-6	-1.622820141	-1.242394784	-1.622820141	-1.242394784	1	1	1	1	3	1	1	1	1	1	1	1	1	1	1	1	1	1
gamblers	23	male	70		6			2	3	4	2.5	1.5	29	22	21	20	92	8	-0.147866719	-0.170437232	-0.147866719	-0.170437232	4	5	1	5	4	1	4	5	4	4	4	5	3	5	5	5	3	3
gamblers	24	male	34		8			2.25	2.5	3.5	1.75	1.5	35	17	22	19	93	21	-0.080823382	0.824951922	-0.080823382	0.824951922	2	3	1	3	1	3	1	4	1	1	1	3	1	1	3	1	2	2
gamblers	23	male	33		8			2.5	2.75	3	2.5	1	25	16	17	19	77	7	-1.15351678	-0.247005629	-1.15351678	-0.247005629	2	1	2	3	1	4	1	2	1	1	3	1	1	2	2	4	1	1
gamblers	26	female	36		5			3	3.25	3.5	1.5	2	22	20	25	13	80	14	-0.952386768	0.288973147	-0.952386768	0.288973147	1	1	1	1	4	5	4	1	1	5	1	1	1	1	2	2	3	4
gamblers	30	female	32		4			2.5	2.75	2.25	2.5	2.25	29	30	21	21	101	-1	0.455523317	-0.859552801	0.455523317	-0.859552801	3	2	1	2	2	3	2	3	2	2	3	1	2	3	2	1	3	3
gamblers	46	male	82		8			2.75	3	2.75	2.5	2	14	18	18	20	70	-6	-1.622820141	-1.242394784	-1.622820141	-1.242394784	4	5	5	3	5	5	5	3	5	5	4	3	5	5	5	5	5	5
gamblers	22	male	74		6			3.75	4	3.5	3	3.75	30	15	29	21	95	23	0.053263293	0.978088715	0.053263293	0.978088715	4	4	5	4	4	5	4	4	4	5	4	5	4	4	3	3	4	4
gamblers	44	male	20		1			2	3.25	3.25	1	1	35	22	23	15	95	21	0.053263293	0.824951922	0.053263293	0.824951922	2	2	2	2	2	2	2	2	1	1	1	1	1	1	1	1	1	1
gamblers	23	female	18		0			1.75	1.75	2	2.5	2	15	18	23	14	70	6	-1.622820141	-0.323574025	-1.622820141	-0.323574025	1	1	1	1	1	1	2	1	1	1	1	1	1	1	2	1	1	2
gamblers	50	male	66		6			3	3.75	4	2.5	3	18	21	18	14	71	1	-1.555776804	-0.706416008	-1.555776804	-0.706416008	4	3	4	4	2	4	3	2	4	4	4	4	5	2	4	4	5	4
gamblers	39	female	35		6			2	3.25	2.25	1.75	1.25	25	22	20	18	85	5	-0.617170081	-0.400142422	-0.617170081	-0.400142422	1	3	2	1	1	4	1	1	1	4	4	4	1	1	1	1	3	1
gamblers	44	male	54		9			2.5	2.75	2.75	2.25	2.5	19	25	20	15	79	-1	-1.019430105	-0.859552801	-1.019430105	-0.859552801	4	4	4	2	3	3	3	3	2	2	3	3	3	3	3	3	3	3
gamblers	24	female	49		5			3.5	3	2.75	2.25	1.75	29	17	16	12	74	16	-1.354646792	0.44210994	-1.354646792	0.44210994	3	4	4	3	3	2	2	3	2	3	3	2	2	3	2	3	2	3
gamblers	31	male	22		0			1.5	1.75	2.75	1.75	2	18	12	19	18	67	7	-1.823950153	-0.247005629	-1.823950153	-0.247005629	1	3	1	1	1	2	1	1	1	2	1	1	1	1	1	1	1	1
gamblers	22	male	36		9			2.5	2.25	2.75	2.75	2.5	27	18	28	13	86	24	-0.550126743	1.054657112	-0.550126743	1.054657112	4	2	1	1	1	3	2	1	1	1	1	2	2	2	2	1	1	2
gamblers	79	male	26		5			3.75	2.75	3.25	1	1	22	23	19	18	82	0	-0.818300093	-0.782984405	-0.818300093	-0.782984405	3	4	1	2	2	2	2	1	1	3	1	1	1	5	1	1	1	1
gamblers	39	female	66		6			1	3.75	2.5	1	1	29	19	26	18	92	18	-0.147866719	0.595246733	-0.147866719	0.595246733	3	4	4	2	4	5	4	5	5	5	1	3	4	5	5	3	3	1
gamblers	21	female	54		0			3	2.75	1.5	1	1.5	31	15	30	15	91	31	-0.214910057	1.590635887	-0.214910057	1.590635887	3	3	3	3	3	3	3	3	3	3	3	3	3	3	3	3	3	3
gamblers	20	male	43		1			3	2.5	2	1.5	1	28	20	22	20	90	10	-0.281953394	-0.017300439	-0.281953394	-0.017300439	2	4	1	2	1	3	4	5	1	4	1	1	4	1	3	1	4	1
gamblers	22	female	26		3			2.25	2.5	2.75	2.25	2.75	26	17	24	23	90	10	-0.281953394	-0.017300439	-0.281953394	-0.017300439	2	2	2	2	1	1	1	1	2	2	1	2	2	1	1	1	1	1	0	0	0	0	0	0	0	0	0
gamblers	20	female	18		0			3	3	4	1	1	27	20	24	12	83	19	-0.751256756	0.671815129	-0.751256756	0.671815129	1	3	1	1	3	1	4	3	4	1	1	1	3	2	1	1	2	3
gamblers	28	male	67		7			2.75	3	3	1.5	1.25	25	24	19	27	95	-7	0.053263293	-1.31896318	0.053263293	-1.31896318	4	3	4	2	3	5	4	4	4	4	4	2	4	4	5	4	5	2
gamblers	22	female	58		7			2.25	3.25	2.75	2.75	2.25	22	21	18	24	85	-5	-0.617170081	-1.165826387	-0.617170081	-1.165826387	4	2	4	1	2	3	3	5	4	4	4	2	3	3	4	3	4	3
gamblers	28	female	48		9			1.75	2.5	2	1.5	1.5	39	26	16	26	107	3	0.857783341	-0.553279215	0.857783341	-0.553279215	4	2	1	1	3	4	2	3	2	4	1	2	1	1	3	1	4	3	1	0	0	0	0	1	0	1	0
gamblers	42	female	66		6			2.75	2.5	2.25	1	1	20	19	20	26	85	-5	-0.617170081	-1.165826387	-0.617170081	-1.165826387	1	4	5	3	5	3	2	5	5	5	4	2	3	5	5	4	3	2
gamblers	32	female	32		2			1.75	2.5	1.75	1.75	2	38	33	22	22	115	5	1.39413004	-0.400142422	1.39413004	-0.400142422	1	1	1	2	2	1	3	2	2	3	1	2	1	1	1	1	2	1
gamblers	46	female	18		0			1.5	2.75	1	1.5	1.75	36	31	20	31	118	-6	1.595260052	-1.242394784	1.595260052	-1.242394784	3	3	1	1	1	1	1	1	1	1	1	1	1	1	1	1	1	1	0	0	0	0	0	0	0	1	0
gamblers	42	female	54		7			2.75	3.25	3	1.5	1.75	40	26	17	35	118	-4	1.595260052	-1.089257991	1.595260052	-1.089257991	2	3	3	2	3	3	4	4	4	4	3	3	3	3	4	1	2	3
gamblers	26	female	42		4			2	2	3	1.75	2.5	38	22	26	23	109	19	0.991870016	0.671815129	0.991870016	0.671815129	1	1	3	1	2	3	2	2	3	2	1	1	1	2	2	3	1	1
gamblers	18	male	45		7			2.75	3	3.5	1	1.25	31	23	23	16	93	15	-0.080823382	0.365541543	-0.080823382	0.365541543	4	4	4	2	3	3	3	3	2	2	3	3	3	3	3	3	3	3
gamblers	21	male	38		2			4	3.75	3	2.5	2	31	11	22	20	84	22	-0.684213418	0.901520319	-0.684213418	0.901520319	3	1	1	1	1	3	2	4	1	4	1	4	5	1	1	1	3	1
gamblers	58	male	20		1			1.75	1.75	1.25	1.5	1.25	37	25	18	19	99	11	0.321436642	0.059267957	0.321436642	0.059267957	1	1	1	1	1	1	1	1	1	2	1	1	2	1	1	1	1	1
buyers	18	female	72				59	1.25	1.25	1.25	4	3.75	21	22	16	11	70	4	-1.622820141	-0.476710819	-1.622820141	-0.476710819	1	1	1	1	1	1	1	1	2	1	1	1	1	1	1	1	1	2	0	0	0	0	0	1	0	0	0
buyers	18	female	68				48	3.5	3.5	3.25	1.5	2.25	25	21	18	23	87	-1	-0.483083406	-0.859552801	-0.483083406	-0.859552801	3	4	4	3	4	4	4	4	4	4	4	3	4	4	4	3	4	4
buyers	21	female	79				52	3.5	3.5	3.75	1.5	1.5	20	20	20	20	80	0	-0.952386768	-0.782984405	-0.952386768	-0.782984405	4	5	5	4	5	4	5	4	5	4	5	3	4	5	3	5	4	5
buyers	24	female	34				23	3	2.5	2.75	2.25	2.5	33	26	19	20	98	6	0.254393305	-0.323574025	0.254393305	-0.323574025	4	2	1	1	1	3	2	1	1	3	1	4	3	1	3	1	1	1
buyers	20	female	54				51	3	3.75	3.25	2.25	1.5	36	24	23	15	98	20	0.254393305	0.748383526	0.254393305	0.748383526	3	3	3	3	3	3	3	3	3	3	3	3	3	3	3	3	3	3
buyers	20	male	55				40	2	2	1.5	1.75	3	28	22	17	21	88	2	-0.416040069	-0.629847612	-0.416040069	-0.629847612	3	2	1	2	2	3	2	3	2	2	3	1	2	3	2	1	3	3
buyers	48	male	66				52	3	2.75	3	2.75	3	27	28	22	19	96	2	0.12030663	-0.629847612	0.12030663	-0.629847612	3	4	3	4	4	4	3	3	4	3	3	5	4	4	3	4	4	4
buyers	23	male	86				62	1	1.25	1.5	4	3.5	19	19	20	22	80	-2	-0.952386768	-0.936121198	-0.952386768	-0.936121198	5	5	4	5	5	5	5	5	5	4	5	5	5	4	5	5	5	4
buyers	22	female	54				47	1	1.25	1.25	3.25	3.75	33	21	14	21	89	5	-0.348996731	-0.400142422	-0.348996731	-0.400142422	2	2	1	1	1	3	4	2	2	1	1	1	3	1	1	1	1	2	0	0	0	0	1	0	0	1	0
buyers	21	male	38				17	3	2.5	3.25	1.25	1	25	29	23	22	99	-3	0.321436642	-1.012689594	0.321436642	-1.012689594	1	1	1	1	1	1	1	1	4	3	3	3	3	1	3	4	3	3
buyers	50	female	88				50	1.5	2.5	1.25	3	3.5	24	21	17	19	81	1	-0.88534343	-0.706416008	-0.88534343	-0.706416008	2	3	4	2	1	3	1	3	4	2	2	2	3	1	1	2	3	1
buyers		female	18				48	4	3.5	3	2.75	2.5	30	21	26	26	103	9	0.589609992	-0.093868836	0.589609992	-0.093868836	1	1	1	1	2	2	1	1	2	3	3	3	3	4	3	3	1	1
buyers	21	female	59				42	4	3.75	2.75	1.75	2.75	27	26	17	22	92	-4	-0.147866719	-1.089257991	-0.147866719	-1.089257991	4	2	4	3	4	4	4	3	4	4	2	4	3	2	4	2	4	2
buyers	23	female	78				59	4	3.25	3	2.5	1.25	17	13	18	18	66	4	-1.890993491	-0.476710819	-1.890993491	-0.476710819	4	4	4	4	5	4	4	4	5	4	4	5	5	4	5	4	5	4
buyers	29	male	46				46	2	2.5	2.75	2	1	17	13	22	16	68	10	-1.756906816	-0.017300439	-1.756906816	-0.017300439	2	3	2	2	3	3	2	3	2	3	4	2	2	3	3	2	3	2
buyers	19	male	57				41	2	2	2.25	2.5	3	31	11	24	22	88	22	-0.416040069	0.901520319	-0.416040069	0.901520319	4	3	2	3	3	3	3	3	3	3	3	4	4	2	4	3	4	3
buyers	23	female	22				21	2.75	3.5	3.5	2	1.75	23	29	21	23	96	-8	0.12030663	-1.395531577	0.12030663	-1.395531577	1	1	1	1	1	1	2	2	1	1	1	2	1	1	1	2	1	1
buyers	24	male	54				23	3	2.5	3	1.75	1	35	28	27	19	109	15	0.991870016	0.365541543	0.991870016	0.365541543	4	4	4	2	4	4	4	4	4	2	2	2	4	2	2	2	2	2
buyers	45	female	65				43	4	1.5	2	2.25	3.25	34	19	21	22	96	14	0.12030663	0.288973147	0.12030663	0.288973147	2	2	3	3	3	4	4	5	4	4	4	5	3	4	4	3	4	4
buyers	22	female	30				19	2.25	2.75	3	2.25	2	28	16	14	21	79	5	-1.019430105	-0.400142422	-1.019430105	-0.400142422	1	1	1	1	1	1	1	1	1	1	1	1	1	1	1	1	1	1	0	0	0	0	0	0	0	0	0
buyers	24	female	69				55	3	3.25	1	1.5	2.25	31	28	27	29	115	1	1.39413004	-0.706416008	1.39413004	-0.706416008	4	4	5	5	5	5	3	4	5	3	2	3	4	3	4	3	4	3
buyers	19	female	61				47	4	2.75	1.75	2.75	2	32	21	25	18	96	18	0.12030663	0.595246733	0.12030663	0.595246733	3	4	3	3	3	4	4	4	4	3	3	4	3	3	4	2	4	3
buyers	18	female	63				36	2.75	2.25	1.75	2	2.5	29	23	20	20	92	6	-0.147866719	-0.323574025	-0.147866719	-0.323574025	4	4	4	3	4	3	4	3	3	4	3	3	4	3	4	3	4	3
buyers		female	55				33	3.5	3.75	3.75	2	1.75	24	25	17	13	79	3	-1.019430105	-0.553279215	-1.019430105	-0.553279215	4	4	4	3	4	3	4	4	4	4	4	4	4	4	4	4	4	4
buyers	22	female	49				28	3.5	2.5	1.75	2	1.25	29	26	18	20	93	1	-0.080823382	-0.706416008	-0.080823382	-0.706416008	1	3	4	2	3	4	4	3	2	2	2	4	3	2	1	2	4	3
buyers	21	female	47				33	2.75	3	2.25	1.25	2.25	36	18	22	21	97	19	0.187349968	0.671815129	0.187349968	0.671815129	2	4	2	2	3	4	3	2	2	2	3	2	2	4	3	3	2	2
buyers	20	female	30				30	3.25	3.25	3.5	1.5	1.5	18	19	15	18	70	-4	-1.622820141	-1.089257991	-1.622820141	-1.089257991	2	1	2	1	1	2	1	1	2	2	2	2	1	2	2	2	2	2
buyers	18	female	32				23	3.25	3.25	3	2.5	2.25	31	24	30	13	98	24	0.254393305	1.054657112	0.254393305	1.054657112	1	1	2	2	3	3	2	1	3	1	1	2	4	1	1	2	1	1
buyers	18	female	43				37	2	3	2.5	2	1.5	33	23	25	23	104	12	0.656653329	0.135836354	0.656653329	0.135836354	2	3	2	3	1	4	1	5	4	2	1	5	4	1	1	1	1	2
buyers	21	female	20				19	2.5	2	1.5	2	1.75	32	21	23	12	88	22	-0.416040069	0.901520319	-0.416040069	0.901520319	1	1	2	1	1	1	1	2	1	1	1	1	1	1	1	1	1	1
buyers	44	female	50				47	2	3	2.75	1.75	1.25	32	18	27	13	90	28	-0.281953394	1.360930698	-0.281953394	1.360930698	3	1	1	1	1	1	1	1	1	1	1	1	1	1	1	1	1	1
buyers	47	female	72				50	2.75	3.25	3.25	1.25	1	27	28	17	19	91	-3	-0.214910057	-1.012689594	-0.214910057	-1.012689594	4	4	4	4	4	4	4	4	4	4	4	4	4	4	4	4	4	4
buyers	22	male	61				45	2.75	2.5	3	2.5	2.25	20	16	21	12	69	13	-1.689863479	0.21240475	-1.689863479	0.21240475	4	3	3	4	2	4	4	2	5	4	3	3	4	2	5	4	2	3
buyers		female	69				53	2.5	2.75	2.75	1.75	2.5	36	18	23	13	90	28	-0.281953394	1.360930698	-0.281953394	1.360930698	5	4	2	3	4	3	5	5	4	3	3	4	4	5	4	3	4	4
buyers	22	female	52				48	3.5	2.75	1.75	3.25	2.25	35	24	25	16	100	20	0.38847998	0.748383526	0.38847998	0.748383526	3	2	4	3	2	4	4	3	4	2	2	5	2	4	3	3	1	1
buyers	18	female	42				34	3	3.25	2.75	1.75	1.25	34	13	24	10	81	35	-0.88534343	1.896909473	-0.88534343	1.896909473	2	2	1	1	3	2	2	2	2	2	2	3	2	2	2	2	2	2	0	0	0	0	0	1	0	0	0
buyers	35	female	44				37	3.5	2.75	2.25	2.5	2.5	19	21	23	21	84	0	-0.684213418	-0.782984405	-0.684213418	-0.782984405	4	4	2	2	2	4	2	3	2	3	2	2	2	2	2	2	2	2
buyers	20	female	72				51	3.5	2.75	3	2.5	3	23	18	32	20	93	17	-0.080823382	0.518678336	-0.080823382	0.518678336	3	4	4	3	4	4	4	4	4	5	3	4	5	4	4	5	4	4
buyers	19	male	45				38	3.25	2	1.25	3	1.75	24	22	22	23	91	1	-0.214910057	-0.706416008	-0.214910057	-0.706416008	2	2	4	2	3	2	3	4	2	4	2	2	3	2	2	1	3	2
buyers	23	female	18				13	2.25	2.25	3	2.25	2.25	39	34	21	24	118	2	1.595260052	-0.629847612	1.595260052	-0.629847612	1	1	1	1	1	1	1	1	1	1	1	1	1	1	1	1	1	1
buyers	27	male	70				36	3	1.75	2	2.75	2	17	21	15	17	70	-6	-1.622820141	-1.242394784	-1.622820141	-1.242394784	1	1	1	1	2	1	2	1	1	2	1	4	3	2	1	1	2	1
buyers	21	female	23				18	2.75	2.5	4	1	1	27	19	27	18	91	17	-0.214910057	0.518678336	-0.214910057	0.518678336	1	1	1	1	1	1	4	3	1	1	1	1	1	1	1	1	1	1
buyers	22	female	27				17	2.25	3.5	4	1	1	29	30	15	17	91	-3	-0.214910057	-1.012689594	-0.214910057	-1.012689594	1	3	1	1	3	1	1	1	3	4	1	1	1	1	1	1	1	1
buyers		female	55				39	2.25	2.25	2.5	2.25	2.75	32	12	24	15	83	29	-0.751256756	1.437499094	-0.751256756	1.437499094	3	4	3	3	3	3	3	4	3	3	3	2	3	3	3	3	3	3
buyers	57	female	25				24	2.5	3	2.75	1.75	1	30	27	20	24	101	-1	0.455523317	-0.859552801	0.455523317	-0.859552801	2	1	1	1	3	1	3	1	1	1	1	2	1	1	2	1	1	1
buyers	22	female	18				14	1	1.75	1.75	1	1	33	24	20	23	100	6	0.38847998	-0.323574025	0.38847998	-0.323574025	1	1	1	1	1	1	1	1	1	1	1	1	1	1	1	1	1	1	0	0	0	0	0	0	0	0	0
buyers	28	female	89				63	1.25	1	1.25	4	4	20	20	17	16	73	1	-1.421690129	-0.706416008	-1.421690129	-0.706416008	5	4	5	5	5	5	5	5	5	5	5	5	5	5	5	5	5	5
buyers	34	female	66				45	2	2	2	3.25	3	40	19	15	20	94	16	-0.013780045	0.44210994	-0.013780045	0.44210994	1	4	2	2	4	2	5	4	4	3	1	3	3	1	2	1	4	2
buyers	28	male	54				35	2.75	3	3	2	1.5	24	15	21	16	76	14	-1.220560117	0.288973147	-1.220560117	0.288973147	3	3	3	3	3	3	3	3	3	3	3	3	3	3	3	3	3	3
buyers	22	female	72				40	2.75	3	3.25	1	1	28	19	20	20	87	9	-0.483083406	-0.093868836	-0.483083406	-0.093868836	4	3	4	4	3	3	3	4	4	4	3	4	4	4	4	4	3	4
buyers	20	male	58				46	3.75	2.75	3	2.5	3.25	27	20	23	21	91	9	-0.214910057	-0.093868836	-0.214910057	-0.093868836	4	3	2	2	2	4	4	3	4	4	3	4	4	4	3	3	2	3
buyers	26	female	39				27	2.25	2.5	2.75	2	1.5	35	24	30	23	112	18	1.193000028	0.595246733	1.193000028	0.595246733	1	1	1	1	1	1	1	1	1	1	1	1	1	1	1	1	1	1
buyers	27	female	43				43	3.75	3.5	3	2.25	3.25	25	30	17	23	95	-11	0.053263293	-1.625236766	0.053263293	-1.625236766	2	3	1	3	1	2	2	3	4	4	1	4	4	4	1	1	1	2
buyers	21	male	61				43	2.25	2.5	2.75	2	3	32	18	23	16	89	21	-0.348996731	0.824951922	-0.348996731	0.824951922	4	2	3	4	1	4	2	3	4	5	4	3	3	4	4	4	4	3
buyers	24	female	30				21	3.75	3.25	3.25	1.5	1.5	29	14	16	29	88	2	-0.416040069	-0.629847612	-0.416040069	-0.629847612	3	1	3	2	1	1	1	1	1	1	1	2	3	1	1	1	1	1	0	0	0	0	1	1	0	1	1
buyers	26	female	18				13	3.25	3	2.25	2	1.5	21	24	25	23	93	-1	-0.080823382	-0.859552801	-0.080823382	-0.859552801	1	1	1	1	1	1	1	1	1	1	1	1	1	1	1	1	1	1
buyers	36	female	56				26	3	2	1.75	2.75	3.25	23	11	21	18	73	15	-1.421690129	0.365541543	-1.421690129	0.365541543	4	3	3	3	3	4	3	3	3	3	3	3	3	3	3	3	3	3
buyers	23	male	55				34	2.75	3.25	3.25	2	1.75	33	20	23	26	102	10	0.522566654	-0.017300439	0.522566654	-0.017300439	3	3	3	4	4	3	5	3	4	5	1	5	4	5	3	2	3	5
buyers	25	female	72				57	1	1.25	1.5	4	3.75	37	15	19	15	86	26	-0.550126743	1.207793905	-0.550126743	1.207793905	3	1	1	1	1	1	1	1	1	1	1	1	1	1	1	1	1	1	0	0	0	0	0	0	0	0	0
buyers	21	male	70				40	3	3	2.75	2.25	2.5	25	19	22	22	88	6	-0.416040069	-0.323574025	-0.416040069	-0.323574025	5	2	3	3	2	1	4	1	1	5	5	4	3	4	4	4	2	3
buyers	25	female	60				46	2	3	3.25	1.75	2.5	31	26	25	18	100	12	0.38847998	0.135836354	0.38847998	0.135836354	4	2	1	2	3	1	1	2	1	2	1	2	2	1	1	1	1	2
buyers	22	female	67				41	1.5	1.75	1.5	3.75	3.5	21	20	20	20	81	1	-0.88534343	-0.706416008	-0.88534343	-0.706416008	5	4	5	3	3	3	3	3	4	4	4	4	4	4	2	2	5	5
buyers	23	female	18				13	1.75	1.5	2.75	2	1.75	37	31	27	21	116	12	1.461173377	0.135836354	1.461173377	0.135836354	1	1	1	1	1	1	1	1	1	1	1	1	1	1	1	1	1	1
buyers	19	female	48				33	2	2.5	2.75	2	2.5	31	25	29	15	100	20	0.38847998	0.748383526	0.38847998	0.748383526	2	3	3	2	3	3	2	3	3	3	2	2	2	3	3	4	4	1
buyers	19	female	39				30	3	2.75	2.75	2	2	20	18	19	19	76	2	-1.220560117	-0.629847612	-1.220560117	-0.629847612	3	2	2	2	2	2	2	2	2	2	2	3	3	2	2	1	1	1
buyers	18	female	47				30	3.25	4	1.5	2.25	2	31	23	22	25	101	5	0.455523317	-0.400142422	0.455523317	-0.400142422	2	1	4	3	1	4	4	3	2	4	1	4	4	2	1	4	2	1
buyers	60	female	65				58	2.5	2.5	2.5	2.25	2.5	25	20	22	19	86	8	-0.550126743	-0.170437232	-0.550126743	-0.170437232	4	3	3	4	3	4	3	4	3	4	3	4	5	4	3	4	3	4
buyers	23	male	52				41	3	3	2.75	2	2.25	27	22	19	22	90	2	-0.281953394	-0.629847612	-0.281953394	-0.629847612	4	4	2	3	2	3	2	2	4	4	1	4	4	4	2	2	2	3
buyers	19	male	35				31	3	3.25	3.5	1.75	1	26	21	24	20	91	9	-0.214910057	-0.093868836	-0.214910057	-0.093868836	1	2	2	2	3	3	2	2	2	1	1	1	2	1	2	1	1	1
buyers	20	male	40				29	1.75	2.5	2.75	2	2.25	31	23	24	18	96	14	0.12030663	0.288973147	0.12030663	0.288973147	3	2	2	1	3	2	1	2	2	2	3	2	1	4	3	2	3	2
buyers	18	female	74				39	3	2.25	1.5	2	2.75	35	20	32	20	107	27	0.857783341	1.284362301	0.857783341	1.284362301	5	5	3	1	5	5	5	5	3	5	4	5	3	5	3	5	4	3	1	1	1	0	1	1	1	1	1
buyers	25	male	54				37	3	3	2	1.75	2.25	27	13	30	10	80	34	-0.952386768	1.820341077	-0.952386768	1.820341077	3	3	2	3	3	4	4	3	4	4	3	3	3	3	2	2	2	3
buyers	21	female	55				40	1.75	1.25	1.25	3.75	3.25	17	20	19	20	76	-4	-1.220560117	-1.089257991	-1.220560117	-1.089257991	1	2	2	1	1	2	2	1	2	3	1	1	1	1	1	1	1	1
buyers	24	female	60				50	2.75	2.75	2.5	2.75	3	28	10	18	20	76	16	-1.220560117	0.44210994	-1.220560117	0.44210994	1	4	5	3	5	3	2	5	5	5	4	2	3	5	5	4	3	2
buyers	26	female	23				21	1	2.25	2.25	1	2.25	13	26	14	13	66	-12	-1.890993491	-1.701805163	-1.890993491	-1.701805163	1	1	1	1	1	3	1	1	2	3	1	1	1	1	1	1	1	1
buyers	24	male	40				15	2.25	3.25	3.75	2	2	33	28	20	31	112	-6	1.193000028	-1.242394784	1.193000028	-1.242394784	2	2	4	2	3	2	3	4	2	4	2	2	3	2	2	1	3	2
buyers	20	female	62				55	1.75	1.75	1.5	3.75	3.5	37	28	30	22	117	17	1.528216715	0.518678336	1.528216715	0.518678336	2	2	2	1	2	3	4	5	4	5	5	3	4	5	3	4	4	4
buyers	19	female	75				40	4	4	4	1	1.5	24	22	30	20	96	12	0.12030663	0.135836354	0.12030663	0.135836354	1	3	4	5	5	5	1	5	5	5	5	5	5	5	5	5	5	1
porno	21	female	23			25		2.25	2.75	2.5	2	1.5	34	28	24	26	112	4	1.193000028	-0.476710819	1.193000028	-0.476710819	1	1	3	2	2	1	1	1	2	1	1	1	1	1	1	1	1	1
porno	23	male	26			33		2.5	2.5	2.25	1	1.75	38	20	13	13	84	18	-0.684213418	0.595246733	-0.684213418	0.595246733	2	2	1	1	2	2	1	3	2	1	1	1	1	1	1	1	1	2
porno	32	male	18			18		1	2.25	3.75	1	1	39	18	30	24	111	27	1.125956691	1.284362301	1.125956691	1.284362301	1	1	1	1	1	1	1	1	1	1	1	1	1	1	1	1	1	1
porno	24	male	21			25		3.25	3.25	1.5	1	1.5	21	20	20	18	79	3	-1.019430105	-0.553279215	-1.019430105	-0.553279215	3	1	1	1	1	1	1	1	1	1	1	1	1	1	2	1	1	1
porno	23	male	45			63		2	3.25	3.75	1.75	1.75	31	14	25	17	87	25	-0.483083406	1.131225508	-0.483083406	1.131225508	2	2	4	2	3	2	3	4	2	4	2	2	3	2	2	1	3	2
porno	21	male	37			42		3.5	2.25	3.75	2.75	1.75	37	24	27	30	118	10	1.595260052	-0.017300439	1.595260052	-0.017300439	3	1	1	1	2	4	1	1	3	1	1	4	4	3	3	1	1	2
porno	31	male	25			41		2.75	3	2.75	2	2	25	21	25	24	95	5	0.053263293	-0.400142422	0.053263293	-0.400142422	1	1	1	1	3	1	1	1	1	1	1	1	1	1	1	1	1	1
porno	25	male	43			66		2.5	2.75	2.75	1.75	1.25	31	34	27	17	109	7	0.991870016	-0.247005629	0.991870016	-0.247005629	3	4	2	1	2	2	4	1	3	4	2	2	2	1	4	2	2	2
porno	20	female	45			46		1.5	2.75	3	1.75	1.75	30	22	23	21	96	10	0.12030663	-0.017300439	0.12030663	-0.017300439	1	1	1	1	1	1	1	1	1	1	1	1	1	1	1	1	1	1	0	0	0	0	0	0	0	0	0
porno	18	female	44			94		2.75	3.5	2.75	1.75	2.75	38	31	17	22	108	2	0.924826678	-0.629847612	0.924826678	-0.629847612	4	4	2	2	2	4	2	3	2	3	2	2	2	2	2	2	2	2
porno	21	female	45			50		3.75	4	3.75	1.75	2.5	27	19	24	29	99	3	0.321436642	-0.553279215	0.321436642	-0.553279215	1	4	1	1	4	4	1	1	1	4	1	4	4	4	4	4	1	1
porno	21	female	31			30		3.5	3	2.25	2.5	2.5	36	26	27	21	110	16	1.058913353	0.44210994	1.058913353	0.44210994	1	1	1	1	2	1	1	3	2	2	1	3	4	1	4	1	1	1
porno	23	male	47			35		3.25	3.25	2.75	2.25	2	34	12	18	16	80	24	-0.952386768	1.054657112	-0.952386768	1.054657112	2	2	2	2	3	3	3	4	3	4	2	2	2	3	2	3	3	2
porno	24	male	49			54		2.75	2.5	2.75	1.25	1.75	29	32	24	27	112	-6	1.193000028	-1.242394784	1.193000028	-1.242394784	2	2	3	2	1	4	2	3	4	3	3	2	3	4	4	3	1	3
porno	23	male	38			21		4	3	2	1.75	1.5	25	28	20	16	89	1	-0.348996731	-0.706416008	-0.348996731	-0.706416008	4	1	2	1	1	3	2	1	3	3	2	1	2	3	3	3	1	2
porno	22	male	43			47		2	2.75	1.75	1	2	32	23	28	14	97	23	0.187349968	0.978088715	0.187349968	0.978088715	3	4	3	4	1	1	4	1	2	1	1	5	4	3	1	1	1	3
porno	24	male	32			33		3	4	3	1.5	1.75	35	18	20	13	86	24	-0.550126743	1.054657112	-0.550126743	1.054657112	1	1	1	2	1	2	1	1	1	2	2	1	3	1	3	3	4	2
porno	20	male	23			19		1	3.5	1.5	1.75	2	33	34	28	12	107	15	0.857783341	0.365541543	0.857783341	0.365541543	1	1	1	5	1	5	4	1	1	1	1	2	5	5	1	4	2	5
porno	23	male	36			46		1.75	3	1.75	2	2	24	22	22	22	90	2	-0.281953394	-0.629847612	-0.281953394	-0.629847612	2	2	3	2	3	2	3	3	3	3	2	2	2	2	2	2	2	2
porno	23	male	35			50		3.5	3.75	3.75	1.5	1.75	32	24	16	18	90	6	-0.281953394	-0.323574025	-0.281953394	-0.323574025	3	1	1	3	1	1	2	1	2	3	1	2	4	2	2	3	1	2
porno	18	male	29			56		2.5	2	1.25	3	2	32	27	16	18	93	3	-0.080823382	-0.553279215	-0.080823382	-0.553279215	4	1	2	2	4	4	1	1	1	1	1	1	1	1	1	1	1	1
porno	27	male	20			24		1.5	2.5	2.5	2	2.25	34	27	25	15	101	17	0.455523317	0.518678336	0.455523317	0.518678336	1	2	1	1	1	1	2	1	1	1	1	1	1	1	1	1	1	1	0	0	0	0	0	0	0	0	0
porno	22	female	46			36		2	1.5	1.75	1	1.25	38	29	23	17	107	15	0.857783341	0.365541543	0.857783341	0.365541543	4	1	2	2	2	3	1	4	1	4	1	3	4	3	4	1	3	3
porno	25	male	66			61		2.5	3.5	2.75	2.5	2.75	33	29	26	23	111	7	1.125956691	-0.247005629	1.125956691	-0.247005629	4	4	4	4	4	4	4	3	4	4	3	5	4	3	4	2	2	4
porno	18	male	61			112		3	3	3.5	1.75	1.75	26	24	15	29	94	-12	-0.013780045	-1.701805163	-0.013780045	-1.701805163	5	4	2	3	4	5	4	4	3	4	2	1	2	2	3	5	4	4
porno	18	male	52			66		3.25	2.5	3	2	2.75	19	20	20	21	80	-2	-0.952386768	-0.936121198	-0.952386768	-0.936121198	2	2	3	1	3	5	5	2	2	3	3	2	3	3	4	1	3	5
porno	20	male	46			46		1.75	2.5	3.25	2.75	2.5	24	22	32	15	93	19	-0.080823382	0.671815129	-0.080823382	0.671815129	4	2	2	3	4	1	3	5	2	2	1	3	3	1	4	1	1	4
porno	31	male	27			28		2.75	3.5	2.25	2.25	2.5	29	23	21	24	97	3	0.187349968	-0.553279215	0.187349968	-0.553279215	2	2	1	1	1	2	2	1	1	2	1	2	2	2	1	2	1	1
porno	25	male	27			28		1.5	3.25	3.75	1.25	1.25	36	27	29	23	115	15	1.39413004	0.365541543	1.39413004	0.365541543	1	1	1	1	1	1	1	1	1	1	1	1	1	1	1	1	1	1
porno	43	male	37			27		2.75	2.75	3.5	1.75	2	32	27	23	30	112	-2	1.193000028	-0.936121198	1.193000028	-0.936121198	2	3	2	2	2	2	2	2	2	2	2	2	2	2	2	2	2	2
porno	23	male	18			18		3.5	1.25	2	3.25	3.25	29	17	32	13	91	31	-0.214910057	1.590635887	-0.214910057	1.590635887	1	1	1	1	1	1	1	1	2	3	1	1	1	1	1	1	1	1
porno	18	male	35			32		1.5	3	2.25	1	1.25	35	18	23	19	95	21	0.053263293	0.824951922	0.053263293	0.824951922	1	2	2	2	2	3	1	2	2	1	2	1	1	1	2	1	1	1
porno	25	male	27			27		1.5	3	3.5	1.25	1.5	35	24	31	19	109	23	0.991870016	0.978088715	0.991870016	0.978088715	1	1	1	1	1	1	1	1	1	1	1	1	1	1	1	1	1	1
porno	26	male	47			32		2	2.5	2.75	1	1	28	27	25	23	103	3	0.589609992	-0.553279215	0.589609992	-0.553279215	2	3	1	2	4	5	2	3	3	3	3	2	2	2	4	2	3	1
porno	25	male	42			49		1.5	3.25	3.5	1.75	1.75	37	25	24	26	112	10	1.193000028	-0.017300439	1.193000028	-0.017300439	1	1	1	1	1	1	1	1	1	1	1	1	1	1	1	1	1	1
porno	23	male	19			24		1.25	1.25	2.75	1.25	1	34	27	22	10	93	19	-0.080823382	0.671815129	-0.080823382	0.671815129	1	1	1	1	1	2	1	1	1	1	1	1	1	1	1	1	1	1
porno	32	male	25			30		2.75	2.75	3	2.5	1.25	32	34	22	22	110	-2	1.058913353	-0.936121198	1.058913353	-0.936121198	1	1	1	1	1	1	1	1	2	3	1	4	1	1	2	1	1	1
porno	27	male	20			21		2.5	3	2.25	1.25	1.5	25	16	16	15	72	10	-1.488733466	-0.017300439	-1.488733466	-0.017300439	3	3	1	1	2	4	2	1	1	2	1	1	1	2	1	1	2	1
porno	27	male	59			86		3	3.5	3.25	1.5	1.75	19	18	25	23	85	3	-0.617170081	-0.553279215	-0.617170081	-0.553279215	2	4	4	3	4	4	4	3	3	2	3	2	3	4	4	3	3	4
porno	22	female	52			86		3.75	3.25	3	2.75	2	29	29	19	23	100	-4	0.38847998	-1.089257991	0.38847998	-1.089257991	4	4	1	3	1	3	2	1	4	3	2	5	4	4	4	3	1	3
porno	21	male	41			34		2.25	2.25	2	1.75	1.75	18	22	22	24	86	-6	-0.550126743	-1.242394784	-0.550126743	-1.242394784	3	3	1	3	1	1	2	2	3	2	3	3	4	1	3	2	1	3
porno	27	male	22			31		3	2.5	2.75	1.5	2	35	20	27	9	91	33	-0.214910057	1.74377268	-0.214910057	1.74377268	1	2	1	1	1	1	1	1	1	1	1	1	2	3	1	1	1	1
porno	22	female	71			126		4	3.25	4	3.25	1	22	18	26	19	85	11	-0.617170081	0.059267957	-0.617170081	0.059267957	3	4	4	4	4	4	4	4	4	4	4	4	4	4	4	4	4	4
porno	23	male	30			31		2.75	3.5	3.75	1	2	29	20	27	17	93	19	-0.080823382	0.671815129	-0.080823382	0.671815129	4	4	4	4	4	4	4	4	4	3	2	3	4	4	3	3	4	4
porno	24	female	19			25		1.25	2	3	1.75	1.75	29	21	27	28	105	7	0.723696666	-0.247005629	0.723696666	-0.247005629	1	1	1	1	1	1	1	1	2	1	1	1	1	1	1	1	1	1
porno	19	female	27			49		1.75	2.5	2.25	1.25	1.25	36	28	23	26	113	5	1.260043365	-0.400142422	1.260043365	-0.400142422	4	3	1	4	3	4	2	2	3	3	3	4	4	2	3	4	2	3
porno	18	male	28			56		2	2.5	2.25	1.25	1.25	35	32	31	23	121	11	1.796390064	0.059267957	1.796390064	0.059267957	1	1	1	2	2	1	3	2	2	3	1	2	1	1	1	1	2	1
porno		male	57			45		4	3.75	3.75	1	1.25	25	20	20	19	84	6	-0.684213418	-0.323574025	-0.684213418	-0.323574025	1	2	4	4	4	4	4	3	2	2	3	4	4	4	4	4	2	2
porno	18	male	30			57		3.25	2.25	1.5	2.25	2.25	36	27	23	26	112	6	1.193000028	-0.323574025	1.193000028	-0.323574025	1	1	1	1	1	1	1	1	1	1	1	1	1	1	1	1	1	1
porno	30	female	23			27		3.75	3.75	4	3	3.25	31	24	24	30	109	1	0.991870016	-0.706416008	0.991870016	-0.706416008	1	1	1	1	1	2	1	1	2	1	1	2	2	1	1	1	1	2
porno	20	male	18			48		3	3.75	3.25	2.25	1.75	32	23	25	30	110	4	1.058913353	-0.476710819	1.058913353	-0.476710819	4	2	1	1	1	3	2	1	1	1	1	2	2	2	2	1	1	2
porno	22	female	27			45		3.5	3.25	3.5	1.25	1.5	13	33	39	15	100	4	0.38847998	-0.476710819	0.38847998	-0.476710819	1	2	1	2	1	2	1	2	1	2	1	2	1	2	1	2	1	2
porno	19	male	38			28		1	1.25	2.75	1.25	1.5	30	27	22	26	105	-1	0.723696666	-0.859552801	0.723696666	-0.859552801	1	1	1	1	1	1	1	1	2	1	1	1	1	1	1	1	1	1
porno	26	male	40			41		1.5	3	3	2.5	1.75	33	25	15	25	98	-2	0.254393305	-0.936121198	0.254393305	-0.936121198	2	2	3	2	2	2	3	3	3	2	1	1	1	1	1	1	1	1
porno	22	female	20			26		1.5	2.25	1.5	1	2	33	30	24	24	111	3	1.125956691	-0.553279215	1.125956691	-0.553279215	2	2	1	1	1	3	4	2	2	1	1	1	3	1	1	1	1	2	0	0	0	0	1	0	0	1	0
porno	23	male	26			34		1.25	2.25	3	1	1.25	23	20	26	21	90	8	-0.281953394	-0.170437232	-0.281953394	-0.170437232	1	1	1	1	1	1	3	1	1	1	1	1	4	4	1	1	1	1
porno	22	male	25			32		2.25	2	2.25	2	2	28	13	25	12	78	28	-1.086473442	1.360930698	-1.086473442	1.360930698	1	1	1	1	1	1	1	1	2	1	1	1	1	1	1	1	1	2	0	0	0	0	0	1	0	0	0
porno	22	female	23			49		1	2	2.75	1	1.75	18	20	22	20	80	0	-0.952386768	-0.782984405	-0.952386768	-0.782984405	1	1	1	1	1	2	3	2	1	1	1	1	2	1	1	1	1	1
porno	29	male	34			55		1.25	3.75	3.25	2.5	1.75	32	24	22	22	100	8	0.38847998	-0.170437232	0.38847998	-0.170437232	2	1	1	2	1	1	4	1	3	1	1	1	4	2	3	1	1	4
porno	22	female	36			39		2.75	3	1.25	2.5	2.25	24	19	24	19	86	10	-0.550126743	-0.017300439	-0.550126743	-0.017300439	3	4	2	1	1	1	1	1	2	1	1	4	1	1	4	4	1	3
porno	23	female	35			25		2.75	2.25	2	2.5	2	37	22	26	16	101	25	0.455523317	1.131225508	0.455523317	1.131225508	3	2	1	2	2	2	1	1	3	3	1	2	4	1	2	1	2	2
porno	23	male	51			48		3	2.75	2.25	2.5	2.5	38	11	20	20	89	27	-0.348996731	1.284362301	-0.348996731	1.284362301	3	5	5	3	5	2	5	5	5	5	2	2	2	5	3	3	3	5
porno	18	male	54			71		1.25	2.75	3	1	1.5	36	14	14	15	79	21	-1.019430105	0.824951922	-1.019430105	0.824951922	1	1	1	1	1	1	1	1	1	1	1	1	1	1	1	1	1	1	0	0	0	0	0	0	0	0	0
porno	24	male	26			31		2	3	3	1	1	34	22	17	16	89	13	-0.348996731	0.21240475	-0.348996731	0.21240475	1	1	1	1	1	1	1	1	3	3	1	1	1	1	1	3	1	3
porno	18	male	58			33		4	3.25	2.5	2.25	2.25	30	32	18	18	98	-2	0.254393305	-0.936121198	0.254393305	-0.936121198	4	3	4	3	4	4	3	3	2	2	4	2	5	5	4	2	3	1
porno	19	male	20			33		2.25	2	1.75	1.5	1.75	29	14	25	16	84	24	-0.684213418	1.054657112	-0.684213418	1.054657112	3	1	1	1	1	1	1	1	1	1	1	1	1	1	1	1	1	1	0	0	0	0	0	0	0	0	0
porno	18	female	41			66		3.5	4	2.75	3.25	2.5	37	32	28	24	121	9	1.796390064	-0.093868836	1.796390064	-0.093868836	5	5	1	3	1	1	1	1	1	2	1	5	5	1	3	1	1	3
porno	24	male	54			68		1.5	3	2	2.25	2.25	26	14	20	12	72	20	-1.488733466	0.748383526	-1.488733466	0.748383526	3	2	3	4	2	3	4	2	4	3	2	5	4	2	4	2	2	3
porno	43	female	38			30		1.75	2.25	2	2.25	2	37	21	29	21	108	24	0.924826678	1.054657112	0.924826678	1.054657112	2	2	2	2	2	3	2	2	2	2	2	2	2	2	3	2	2	2
porno	19	male	24			23		1.75	2.75	3	1.5	1.75	29	19	12	16	76	6	-1.220560117	-0.323574025	-1.220560117	-0.323574025	1	1	3	2	1	1	1	1	2	1	1	2	2	1	1	1	1	1
porno	22	male	35			31		2.75	2.25	2.25	1.25	1.75	32	27	30	13	102	22	0.522566654	0.901520319	0.522566654	0.901520319	3	2	1	2	2	2	1	1	3	3	1	2	4	1	2	1	2	2
porno	26	male	18			18		1.25	1.5	3	1.25	1.25	34	23	33	20	110	24	1.058913353	1.054657112	1.058913353	1.054657112	1	1	1	1	1	1	1	1	1	1	1	1	1	1	1	1	1	1
porno	25	female	23			44		3	3.5	2.25	2.5	2.75	29	29	17	21	96	-4	0.12030663	-1.089257991	0.12030663	-1.089257991	1	3	1	1	1	1	3	2	1	1	1	1	1	1	1	1	1	1
porno	24	male	58			52		1.75	1.75	2.5	2	1	18	19	15	17	69	-3	-1.689863479	-1.012689594	-1.689863479	-1.012689594	3	2	3	3	4	4	4	4	3	3	2	3	3	3	4	4	3	3
porno	27	male	60			82		2.5	3.75	3.25	2	2.75	36	29	27	27	119	7	1.662303389	-0.247005629	1.662303389	-0.247005629	2	3	2	5	1	2	4	3	4	2	3	5	5	5	4	3	2	5
porno	22	male	20			23		1.5	2.5	2.25	1.75	2.5	40	25	24	17	106	22	0.790740004	0.901520319	0.790740004	0.901520319	1	2	1	1	1	1	2	1	1	1	1	1	1	1	1	1	1	1	0	0	0	0	0	0	0	0	0
porno	22	female	46			40		3	3.25	2	1.25	1.75	36	18	27	18	99	27	0.321436642	1.284362301	0.321436642	1.284362301	3	4	1	1	3	4	4	4	4	5	3	2	1	1	1	1	3	1
porno	32	male	58			75		2.25	1.75	3.75	1.25	2.5	27	14	14	23	78	4	-1.086473442	-0.476710819	-1.086473442	-0.476710819	5	5	1	3	5	1	5	1	5	5	5	5	3	1	1	1	5	1
porno	19	female	33			33		3	2.5	1.75	1.75	2.5	37	26	30	20	113	21	1.260043365	0.824951922	1.260043365	0.824951922	3	4	4	2	4	5	4	5	5	5	1	3	4	5	5	3	3	1
porno	21	male	20			26		1.5	2.5	2.5	2	2	36	27	25	24	112	10	1.193000028	-0.017300439	1.193000028	-0.017300439	1	2	1	1	1	1	2	1	1	1	1	1	1	1	1	1	1	1	0	0	0	0	0	0	0	0	0
porno	23	male	54			59		3.25	3.75	3.75	1	2.25	34	29	28	18	109	15	0.991870016	0.365541543	0.991870016	0.365541543	4	1	1	2	1	3	4	4	3	1	2	3	1	5	4	5	5	5
porno	21	male	35			34		1.75	3.5	3.75	1.25	1.5	34	29	29	28	120	6	1.729346727	-0.323574025	1.729346727	-0.323574025	1	3	3	1	1	1	1	1	5	3	1	2	5	1	1	1	1	3
porno	21	male	26			37		1	2.5	2.75	1.5	2	36	27	24	16	103	17	0.589609992	0.518678336	0.589609992	0.518678336	2	1	2	2	1	1	2	2	2	2	1	1	2	1	1	1	1	1
porno		male	43			48		2.75	3	3.25	1.5	1.25	35	17	26	12	90	32	-0.281953394	1.667204284	-0.281953394	1.667204284	3	2	3	1	1	4	1	1	2	2	1	4	3	3	4	4	2	2
porno	23	female	59			75		3	2.5	3.5	2	2.25	34	28	26	30	118	2	1.595260052	-0.629847612	1.595260052	-0.629847612	4	1	4	3	2	4	4	4	3	4	3	4	4	4	3	3	2	3
porno	24	female	79			117		2.5	2.25	3.5	1	1.25	31	27	28	27	113	5	1.260043365	-0.400142422	1.260043365	-0.400142422	5	4	4	5	5	5	4	4	4	5	5	5	4	4	4	4	4	4
porno	24	male	42			44		2.25	2.5	3	2.25	2.25	25	12	17	21	75	9	-1.287603454	-0.093868836	-1.287603454	-0.093868836	4	4	1	1	1	2	1	1	2	3	1	1	2	1	1	1	1	2
porno	18	female	53			67		1.75	2.75	2.25	1.75	1.75	26	28	22	23	99	-3	0.321436642	-1.012689594	0.321436642	-1.012689594	3	2	1	3	4	3	4	2	4	4	3	2	3	3	4	4	3	1
porno	21	female	36			52		1.5	2.5	2.5	1.75	1.25	35	27	26	20	108	14	0.924826678	0.288973147	0.924826678	0.288973147	1	1	1	1	1	1	1	1	1	1	1	1	2	2	1	1	1	1	0	0	0	0	0	1	0	0	0
porno	23	male	48			52		3	3	3	2	2	26	26	23	20	95	3	0.053263293	-0.553279215	0.053263293	-0.553279215	4	2	2	3	3	4	2	2	2	3	2	3	4	4	2	1	2	3
porno	26	female	65			71		2.5	3.75	3	1.75	1.25	36	23	28	30	117	11	1.528216715	0.059267957	1.528216715	0.059267957	4	1	5	5	5	5	4	5	5	5	1	4	4	5	4	5	5	3
porno	24	male	23			53		2.25	3	3.75	2	1.25	33	32	28	25	118	4	1.595260052	-0.476710819	1.595260052	-0.476710819	2	1	1	4	1	1	1	1	2	1	1	1	1	1	1	1	1	1
porno	24	male	23			36		1.25	1.75	2.5	2	1.75	31	22	28	14	95	23	0.053263293	0.978088715	0.053263293	0.978088715	3	1	1	3	1	1	1	1	2	1	1	1	1	1	1	1	1	1
porno	23	male	73			98		2.25	2	1.75	1.75	2.75	34	22	22	22	100	12	0.38847998	0.135836354	0.38847998	0.135836354	5	5	3	5	2	4	5	5	5	5	2	4	5	5	5	4	1	3
porno	24	male	33			38		2	2	2.75	1	2.25	35	25	23	26	109	7	0.991870016	-0.247005629	0.991870016	-0.247005629	1	3	1	1	2	2	1	2	1	1	1	1	2	1	1	1	1	1
porno	24	female	41			48		3.25	3.5	3.25	1.25	1	35	20	24	18	97	21	0.187349968	0.824951922	0.187349968	0.824951922	3	3	1	3	2	3	2	2	1	1	1	4	3	3	3	2	2	2
porno	23	female	43			39		2.5	2.75	2.25	2	3	18	24	23	20	85	-3	-0.617170081	-1.012689594	-0.617170081	-1.012689594	3	4	2	1	2	2	4	1	3	4	2	2	2	1	4	2	2	2
porno	26	male	34			26		2	3	3	2.75	3	33	22	26	23	104	14	0.656653329	0.288973147	0.656653329	0.288973147	4	5	2	2	1	2	1	1	1	1	1	2	2	2	1	2	2	2
porno	22	female	64			85		1.25	2.75	3.25	1.75	1.75	33	18	26	14	91	27	-0.214910057	1.284362301	-0.214910057	1.284362301	3	2	1	2	2	3	2	3	2	2	3	1	2	3	2	1	3	3
porno		female	29			30		2.25	3	2.75	1.25	1	34	17	29	13	93	33	-0.080823382	1.74377268	-0.080823382	1.74377268	1	1	3	1	1	1	3	1	3	3	1	2	1	1	3	1	1	1
porno	22	female	57			61		3	3.5	2	3	1.25	20	22	17	14	73	1	-1.421690129	-0.706416008	-1.421690129	-0.706416008	3	3	3	4	4	4	4	3	3	3	2	3	3	3	3	3	3	3
porno	20	female	21			41		2.75	1.5	1.75	2	3	39	30	19	35	123	-7	1.930476739	-1.31896318	1.930476739	-1.31896318	1	1	1	1	1	1	1	1	1	1	1	1	1	1	1	1	1	1
porno	19	male	32			44		2.5	3	3.25	2.25	2.75	30	24	28	24	106	10	0.790740004	-0.017300439	0.790740004	-0.017300439	2	3	3	2	3	3	2	3	3	3	2	2	2	3	3	4	4	1
porno	28	male	18			27		2.75	3.75	3.75	1	1	26	17	16	19	78	6	-1.086473442	-0.323574025	-1.086473442	-0.323574025	1	1	1	1	1	1	1	1	1	1	1	1	1	1	1	1	1	1	0	0	0	0	0	0	0	0	0
porno	23	male	59			89		2	1.75	3.25	2.25	2.25	27	18	19	16	80	12	-0.952386768	0.135836354	-0.952386768	0.135836354	4	4	5	3	2	2	3	4	2	4	3	3	2	4	3	4	3	4	0	1	1	1	1	1	0	1	1
porno	27	male	22			25		1.75	2.5	3.25	2	2	37	30	25	31	123	1	1.930476739	-0.706416008	1.930476739	-0.706416008	3	1	1	1	1	1	1	1	1	1	1	1	1	1	1	1	1	1
porno	20	male	75			98		3.25	2.25	3.75	3	1.75	35	29	25	28	117	3	1.528216715	-0.553279215	1.528216715	-0.553279215	5	5	1	5	4	5	5	3	4	4	2	5	5	3	4	5	5	5
porno	19	male	27			28		3.5	3.25	3.5	1.25	1.5	31	21	21	13	86	18	-0.550126743	0.595246733	-0.550126743	0.595246733	1	2	1	2	1	2	1	2	1	2	1	2	1	2	1	2	1	2
porno	23	female	25			21		1.5	1	1	1.5	1.75	34	25	17	12	88	14	-0.416040069	0.288973147	-0.416040069	0.288973147	1	3	1	1	2	2	1	1	1	1	1	1	3	1	2	1	1	1
porno	28	male	61			63		1.5	1.5	1.5	3.25	3.25	19	22	13	20	74	-10	-1.354646792	-1.54866837	-1.354646792	-1.54866837	3	4	3	4	3	4	4	2	4	3	1	4	3	4	3	3	4	5
porno	22	female	21			26		2.5	3	2.5	1.75	2	31	13	19	11	74	26	-1.354646792	1.207793905	-1.354646792	1.207793905	1	2	2	2	2	3	1	2	2	1	2	1	1	1	2	1	1	1
porno	32	female	26			32		2.5	3	2.25	1.75	2.25	28	24	28	21	101	11	0.455523317	0.059267957	0.455523317	0.059267957	1	1	1	1	1	1	1	1	1	2	1	1	2	1	1	1	1	1
porno	24	male	37			38		2.25	2.25	2.25	3	2.75	35	22	26	31	114	8	1.327086703	-0.170437232	1.327086703	-0.170437232	2	1	2	2	3	2	2	3	2	2	1	2	2	2	2	3	1	3
porno	22	female	50			44		1.75	2.75	2.75	2.75	2.25	33	26	22	20	101	9	0.455523317	-0.093868836	0.455523317	-0.093868836	3	2	3	3	3	3	2	3	5	3	2	3	3	3	3	2	2	2
porno	19	male	35			42		3	3	2.5	2	1.75	35	14	19	8	76	32	-1.220560117	1.667204284	-1.220560117	1.667204284	3	2	1	2	1	2	3	3	2	3	1	1	3	2	1	1	2	2
porno	19	male	18			18		3.5	3.75	4	1.5	1.5	23	33	25	15	96	0	0.12030663	-0.782984405	0.12030663	-0.782984405	4	4	1	1	1	2	1	1	2	3	1	1	2	1	1	1	1	2
porno		male	30			35		2.5	3.5	2.75	1.5	1.75	31	18	19	17	85	15	-0.617170081	0.365541543	-0.617170081	0.365541543	3	5	1	1	1	3	1	1	1	1	1	2	1	1	1	3	2	1
porno	27	male	29			36		2.5	3.5	2.75	2	1.5	34	31	28	30	123	1	1.930476739	-0.706416008	1.930476739	-0.706416008	3	1	1	1	1	3	1	1	1	1	1	1	1	5	4	1	1	1
porno	24	male	55			57		1.25	2.25	3	1.75	2	29	21	27	26	103	9	0.589609992	-0.093868836	0.589609992	-0.093868836	4	2	4	4	2	2	3	2	4	2	3	4	4	5	3	2	1	4
porno	23	male	22			27		1	1.5	3.75	1	1.25	25	20	23	17	85	11	-0.617170081	0.059267957	-0.617170081	0.059267957	3	1	1	1	1	1	1	1	1	1	1	1	3	1	1	1	1	1
porno	24	female	33			41		4	4	3.25	2.25	1.25	34	10	19	16	79	27	-1.019430105	1.284362301	-1.019430105	1.284362301	3	1	1	2	1	2	5	1	4	1	1	2	3	1	2	1	1	1
porno	22	male	39			38		2.25	2.75	3	1.25	1.75	28	29	31	23	111	7	1.125956691	-0.247005629	1.125956691	-0.247005629	1	1	4	1	1	3	2	1	3	2	2	3	4	2	3	2	2	2
porno	22	female	21			18		2.5	2.25	2.5	2.75	2.75	28	20	17	26	91	-1	-0.214910057	-0.859552801	-0.214910057	-0.859552801	4	3	1	4	3	4	2	2	3	3	3	4	4	2	3	4	2	3
porno	51	male	44			51		3	2.25	2	2.75	2	40	29	21	16	106	16	0.790740004	0.44210994	0.790740004	0.44210994	3	4	2	1	1	1	1	1	2	1	1	4	1	1	4	4	1	3
porno	23	male	75			93		3.5	3.5	4	1.25	1.25	18	17	18	23	76	-4	-1.220560117	-1.089257991	-1.220560117	-1.089257991	4	3	3	3	4	4	5	5	5	5	4	5	5	3	4	5	3	5
porno	20	female	52			70		3.5	3	4	2	1.25	20	19	27	23	89	5	-0.348996731	-0.400142422	-0.348996731	-0.400142422	4	4	4	3	3	3	1	1	1	1	2	3	3	3	4	4	4	4
porno	23	male	21			30		1.25	2.75	3	1	1.5	34	22	28	26	110	14	1.058913353	0.288973147	1.058913353	0.288973147	1	1	1	1	1	2	1	1	1	1	1	2	1	1	2	1	1	1
porno	23	male	28			33		1.25	2	2.5	1	1.25	35	23	29	20	107	21	0.857783341	0.824951922	0.857783341	0.824951922	1	1	1	1	1	2	1	1	1	1	1	1	1	1	2	1	1	1
porno	23	female	23			25		2.5	3	2.5	1.75	1.25	29	37	27	24	117	-5	1.528216715	-1.165826387	1.528216715	-1.165826387	3	1	1	1	1	1	1	1	1	1	1	1	1	4	1	1	1	1	0	0	0	0	0	0	0	0	0
porno	21	female	46			51		2.75	3.25	2.25	2.5	1.75	28	14	13	19	74	8	-1.354646792	-0.170437232	-1.354646792	-0.170437232	3	4	1	4	1	2	3	3	1	1	1	1	4	2	2	5	4	4
porno	30	male	26			80		3	3.5	3.75	1	1	15	17	23	21	76	0	-1.220560117	-0.782984405	-1.220560117	-0.782984405	4	1	2	1	1	1	2	1	1	1	1	2	1	2	1	1	2	1
porno	32	male	33			42		1.5	2	2.5	1.25	1	36	22	14	18	90	10	-0.281953394	-0.017300439	-0.281953394	-0.017300439	1	1	1	1	1	1	1	1	1	1	1	1	1	1	1	1	1	1
porno	23	male	44			52		3	3	3.25	1.5	2	35	25	21	25	106	6	0.790740004	-0.323574025	0.790740004	-0.323574025	5	2	2	5	2	2	2	2	4	2	1	5	5	1	1	1	1	1
porno	22	male	90			121		4	4	4	3	2.5	33	19	22	26	100	10	0.38847998	-0.017300439	0.38847998	-0.017300439	5	5	5	5	5	5	5	5	5	5	5	5	5	5	5	5	5	5
porno	24	male	18			23		1	3	1.75	2.25	2	27	27	18	16	88	2	-0.416040069	-0.629847612	-0.416040069	-0.629847612	3	3	3	3	3	3	3	3	3	3	3	3	3	3	3	3	3	3
porno	19	male	18			18		2.25	1.75	2.5	2	2.25	37	30	18	18	103	7	0.589609992	-0.247005629	0.589609992	-0.247005629	1	1	1	1	1	1	1	1	1	1	1	1	1	1	1	1	1	1	0	0	0	0	0	0	0	0	0
porno	22	female	51			70		4	2.5	1.25	3	1.25	27	27	21	24	99	-3	0.321436642	-1.012689594	0.321436642	-1.012689594	5	3	1	5	2	1	1	4	5	3	1	4	5	1	3	1	1	5
porno	30	male	37			31		2	2.25	2	1.25	1.5	33	26	19	22	100	4	0.38847998	-0.476710819	0.38847998	-0.476710819	2	2	1	2	2	3	1	2	2	1	2	3	3	3	3	2	1	2
porno	22	female	44			36		2	2	2	3	3	21	18	14	19	72	-2	-1.488733466	-0.936121198	-1.488733466	-0.936121198	2	2	1	2	2	2	4	1	1	1	1	3	4	2	1	1	1	1	0	0	0	1	0	0	0	1	0
porno	19	male	44			46		2	2.5	4	1	1.75	38	27	26	16	107	21	0.857783341	0.824951922	0.857783341	0.824951922	3	2	1	2	2	3	2	3	2	2	3	1	2	3	2	1	3	3
porno	19	male	69			77		2.75	2.75	3	2	2.25	30	21	24	19	94	14	-0.013780045	0.288973147	-0.013780045	0.288973147	3	4	4	3	3	4	4	4	4	4	4	4	4	4	4	4	4	4
porno	18	male	72			95		4	3.5	1.5	2	2.5	19	18	21	15	73	7	-1.421690129	-0.247005629	-1.421690129	-0.247005629	4	4	5	5	4	4	2	5	4	4	3	4	4	4	4	4	3	5
porno	29	male	38			55		2.5	3	3.5	1.25	1.25	28	16	27	15	86	24	-0.550126743	1.054657112	-0.550126743	1.054657112	1	1	1	1	1	1	1	1	4	3	3	3	3	1	3	4	3	3
porno	18	male	20			25		1.75	3	2	2	1.25	32	13	28	20	93	27	-0.080823382	1.284362301	-0.080823382	1.284362301	3	1	1	1	1	1	1	1	1	3	1	1	2	1	1	1	1	2	0	0	0	0	0	0	0	0	0
porno	24	male	21			22		3	2.5	2.75	2	2.25	21	22	23	11	77	11	-1.15351678	0.059267957	-1.15351678	0.059267957	1	2	2	2	2	3	1	2	2	1	2	1	1	1	2	1	1	1
porno	22	male	26			29		1.25	2.5	1	1.75	1.75	30	17	18	17	82	14	-0.818300093	0.288973147	-0.818300093	0.288973147	1	1	1	1	2	3	1	1	2	1	1	2	3	1	2	1	1	1
porno	20	male	63			75		3.25	4	2.75	1.75	1.25	25	14	23	21	83	13	-0.751256756	0.21240475	-0.751256756	0.21240475	3	2	2	4	5	3	3	5	5	2	3	4	3	3	5	3	3	5
[truncated: 64 more columns]
